# Supplementary material for: 1,3-Dibenzyl-1H-anthra[1,2-d]imidazole-2,6,11(3H)-trione
Source: Acta Crystallogr Sect E Struct Rep Online. 2011 Apr 29;67(Pt 5):o1253–4. doi: 10.1107/S1600536811015078 (PMC3089129; doi:10.1107/S1600536811015078)
Supplement: Supplementary file 1 [file e-67-o1253-sup1.cif]

##############################################################################
#                                                                            #
# This CIF contains the data in a paper accepted for publication in          #
# Acta Crystallographica Section E. It conforms to the requirements of       #
# Notes for Authors for Acta Crystallographica Section E, and has been       #
# peer reviewed under the auspices of the IUCr Commission on Journals.       #
#                                                                            #
# Full details of the Crystallographic Information File format               #
# are given in the paper "The Crystallographic Information File (CIF):       #
# a New Standard Archive File for Crystallography" by S. R. Hall, F. H.      #
# Allen and I. D. Brown [Acta Cryst. (1991), A47, 655-685].                  #
#                                                                            #
# The current version of the core CIF dictionary is obtainable from          #
# ftp://ftp.iucr.org/pub/cif_core.dic.                                       #
#                                                                            #
# Software is freely available for graphical display of the structure(s)     #
# in this CIF. For information consult the CIF software page                 #
# http://www.iucr.org/resources/cif/software.                                #
#                                                                            #
# This file may be used for bona fide research purposes within the           #
# scientific community so long as proper attribution is given to the journal # 
# article from which it was obtained.                                        #
#                                                                            #
##############################################################################
data_I
_audit_creation_method     SHELXL-97
_chemical_name_systematic
;
1,3-Dibenzyl-1<i>H</i>-anthra[1,2-<i>d</i>]imidazole-2,6,11(3<i>H</i>)-trione
;
_chemical_name_common     ?
_chemical_formula_moiety     'C29 H20 N2 O3'
_chemical_formula_sum     'C29 H20 N2 O3'
_chemical_formula_iupac     'C29 H20 N2 O3'
_chemical_formula_weight     444.47
_chemical_melting_point     ?
_symmetry_cell_setting     orthorhombic
_symmetry_space_group_name_H-M     'P 21 21 21'
_symmetry_space_group_name_Hall     'P 2ac 2ab'
loop_
    _symmetry_equiv_pos_as_xyz
    'x, y, z'
    '-x+1/2, -y, z+1/2'
    '-x, y+1/2, -z+1/2'
    'x+1/2, -y+1/2, -z'
_cell_length_a     8.1389(3)
_cell_length_b     12.8748(4)
_cell_length_c     21.5528(8)
_cell_angle_alpha     90.00
_cell_angle_beta     90.00
_cell_angle_gamma     90.00
_cell_volume     2258.45(14)
_cell_formula_units_Z     4
_cell_measurement_reflns_used     2629
_cell_measurement_theta_min     2.46
_cell_measurement_theta_max     26.40
_cell_measurement_temperature     296(2)
_exptl_crystal_description     'flat'
_exptl_crystal_colour     'orange'
_exptl_crystal_size_max     0.49
_exptl_crystal_size_mid     0.18
_exptl_crystal_size_min     0.15
_exptl_crystal_density_diffrn     1.307
_exptl_crystal_density_meas     ?
_exptl_crystal_density_method     'not measured'
_exptl_crystal_F_000     928
_exptl_absorpt_coefficient_mu     0.085
_exptl_absorpt_correction_type     multi-scan
_exptl_absorpt_process_details     '(SADABS; Bruker, 2009)'
_exptl_absorpt_correction_T_min     0.982
_exptl_absorpt_correction_T_max     0.987
_exptl_special_details
;
;
_diffrn_ambient_temperature     296(2)
_diffrn_radiation_type     MoK\a
_diffrn_radiation_wavelength     0.71073
_diffrn_radiation_source     'fine-focus sealed tube'
_diffrn_radiation_monochromator     graphite
_diffrn_measurement_device_type     'Bruker APEXII CCD'
_diffrn_measurement_method     '\f and \w'
_diffrn_detector_area_resol_mean     ?
_diffrn_reflns_number     36228
_diffrn_reflns_av_R_equivalents     0.0467
_diffrn_reflns_av_sigmaI/netI     0.0195
_diffrn_reflns_theta_min     2.46
_diffrn_reflns_theta_max     26.40
_diffrn_reflns_theta_full     26.40
_diffrn_measured_fraction_theta_max     0.997
_diffrn_measured_fraction_theta_full     0.997
_diffrn_reflns_limit_h_min     -10
_diffrn_reflns_limit_h_max     10
_diffrn_reflns_limit_k_min     -15
_diffrn_reflns_limit_k_max     16
_diffrn_reflns_limit_l_min     -26
_diffrn_reflns_limit_l_max     26
_refine_special_details
;
Refinement of <i>F</i>^2^ against ALL reflections. The weighted <i>R</i>-factor
<i>wR</i> and goodness of fit <i>S</i> are based on <i>F</i>^2^, conventional
<i>R</i>-factors <i>R</i> are based on <i>F</i>, with <i>F</i> set to zero for
negative <i>F</i>^2^. The threshold expression of <i>F</i>^2^ >
\s(<i>F</i>^2^) is used only for calculating <i>R</i>-factors(gt) <i>etc</i>.
and is not relevant to the choice of reflections for refinement.
<i>R</i>-factors based on <i>F</i>^2^ are statistically about twice as large
as those based on <i>F</i>, and <i>R</i>- factors based on ALL data will be
even larger.
;
_reflns_number_total     2629
_reflns_number_gt     2137
_reflns_threshold_expression     I>2\s(I)
_refine_ls_structure_factor_coef     Fsqd
_refine_ls_matrix_type     full
_refine_ls_R_factor_all     0.0541
_refine_ls_R_factor_gt     0.0394
_refine_ls_wR_factor_gt     0.0981
_refine_ls_wR_factor_ref     0.1084
_refine_ls_goodness_of_fit_ref     1.051
_refine_ls_restrained_S_all     1.051
_refine_ls_number_reflns     2629
_refine_ls_number_parameters     308
_refine_ls_number_restraints     0
_refine_ls_hydrogen_treatment     constr
_refine_ls_weighting_scheme     calc
_refine_ls_weighting_details
         'calc w=1/[\s^2^(Fo^2^)+(0.0603P)^2^+0.2421P] where P=(Fo^2^+2Fc^2^)/3'
_atom_sites_solution_hydrogens     geom
_atom_sites_solution_primary     direct
_atom_sites_solution_secondary     difmap
_refine_ls_shift/su_max     0.000
_refine_ls_shift/su_mean     0.000
_refine_diff_density_max     0.226
_refine_diff_density_min     -0.177
_refine_ls_extinction_method     'SHELXL97 (Sheldrick, 2008)'
_refine_ls_extinction_coef     0.0123(15)
_refine_ls_extinction_expression
                                  'Fc^*^=kFc[1+0.001xFc^2^\l^3^/sin(2\q)]^-1/4^'
loop_
    _atom_type_symbol
    _atom_type_description
    _atom_type_scat_dispersion_real
    _atom_type_scat_dispersion_imag
    _atom_type_scat_source
    'C' 'C' 0.0033 0.0016
                         'International Tables Vol C Tables 4.2.6.8 and 6.1.1.4'
    'H' 'H' 0.0000 0.0000
                         'International Tables Vol C Tables 4.2.6.8 and 6.1.1.4'
    'N' 'N' 0.0061 0.0033
                         'International Tables Vol C Tables 4.2.6.8 and 6.1.1.4'
    'O' 'O' 0.0106 0.0060
                         'International Tables Vol C Tables 4.2.6.8 and 6.1.1.4'
_computing_data_collection     'APEX2 (Bruker, 2009)'
_computing_cell_refinement     'SAINT (Bruker, 2009)'
_computing_data_reduction     'SAINT (Bruker, 2009)'
_computing_structure_solution     'SHELXS97 (Sheldrick, 2008)'
_computing_structure_refinement     'SHELXL97 (Sheldrick, 2008)'
_computing_molecular_graphics
   'ORTEPIII (Burnett & Johnson, 1996) and ORTEP-3 for Windows (Farrugia, 1997)'
_computing_publication_material     'SHELXL97 (Sheldrick, 2008)'
loop_
    _atom_site_type_symbol
    _atom_site_label
    _atom_site_fract_x
    _atom_site_fract_y
    _atom_site_fract_z
    _atom_site_U_iso_or_equiv
    _atom_site_adp_type
    _atom_site_calc_flag
    _atom_site_refinement_flags
    _atom_site_occupancy
    _atom_site_symmetry_multiplicity
    _atom_site_disorder_assembly
    _atom_site_disorder_group
    C C1 0.0570(3) 0.41604(19) 0.84012(11) 0.0512(6) Uani d . 1 1 . .
    C C2 0.2441(3) 0.53761(17) 0.81399(10) 0.0420(5) Uani d . 1 1 . .
    C C3 0.0919(3) 0.58851(17) 0.82177(9) 0.0375(5) Uani d . 1 1 . .
    C C4 0.0807(3) 0.69572(17) 0.81222(9) 0.0387(5) Uani d . 1 1 . .
    C C5 0.2294(3) 0.74849(19) 0.79858(10) 0.0439(5) Uani d . 1 1 . .
    C C6 0.3764(3) 0.6961(2) 0.79119(12) 0.0508(6) Uani d . 1 1 . .
    H H6 0.4711 0.7333 0.7818 0.061 Uiso calc R 1 1 . .
    C C7 0.3851(3) 0.5888(2) 0.79761(11) 0.0503(6) Uani d . 1 1 . .
    H H7 0.4829 0.5532 0.7910 0.060 Uiso calc R 1 1 . .
    C C8 -0.0748(3) 0.75336(18) 0.80889(10) 0.0425(5) Uani d . 1 1 . .
    C C9 -0.0669(3) 0.86723(18) 0.81962(10) 0.0471(6) Uani d . 1 1 . .
    C C10 0.0803(3) 0.92029(19) 0.81274(10) 0.0507(6) Uani d . 1 1 . .
    C C11 0.2320(4) 0.8639(2) 0.79481(12) 0.0546(6) Uani d . 1 1 . .
    C C12 0.0849(5) 1.0278(2) 0.82132(12) 0.0674(8) Uani d . 1 1 . .
    H H12 0.1826 1.0642 0.8158 0.081 Uiso calc R 1 1 . .
    C C13 -0.0569(5) 1.0794(2) 0.83799(13) 0.0758(9) Uani d . 1 1 . .
    H H13 -0.0538 1.1507 0.8449 0.091 Uiso calc R 1 1 . .
    C C14 -0.2029(5) 1.0266(2) 0.84455(13) 0.0730(9) Uani d . 1 1 . .
    H H14 -0.2975 1.0624 0.8558 0.088 Uiso calc R 1 1 . .
    C C15 -0.2100(4) 0.9207(2) 0.83451(13) 0.0606(7) Uani d . 1 1 . .
    H H15 -0.3095 0.8855 0.8377 0.073 Uiso calc R 1 1 . .
    C C16 -0.1814(3) 0.5233(2) 0.86850(12) 0.0506(6) Uani d . 1 1 . .
    H H16A -0.2310 0.4552 0.8728 0.061 Uiso calc R 1 1 . .
    H H16B -0.2530 0.5651 0.8426 0.061 Uiso calc R 1 1 . .
    C C17 -0.1677(3) 0.5729(2) 0.93142(12) 0.0590(7) Uani d . 1 1 . .
    C C18 -0.0688(5) 0.5290(4) 0.97586(16) 0.1043(13) Uani d . 1 1 . .
    H H18 -0.0091 0.4694 0.9667 0.125 Uiso calc R 1 1 . .
    C C19 -0.0579(8) 0.5726(6) 1.0333(2) 0.155(2) Uani d . 1 1 . .
    H H19 0.0095 0.5425 1.0631 0.186 Uiso calc R 1 1 . .
    C C20 -0.1443(10) 0.6593(6) 1.0473(2) 0.164(3) Uani d . 1 1 . .
    H H20 -0.1352 0.6888 1.0866 0.197 Uiso calc R 1 1 . .
    C C21 -0.2439(9) 0.7032(4) 1.0045(3) 0.152(3) Uani d . 1 1 . .
    H H21 -0.3042 0.7624 1.0140 0.183 Uiso calc R 1 1 . .
    C C22 -0.2544(6) 0.6587(3) 0.94659(17) 0.1007(13) Uani d . 1 1 . .
    H H22 -0.3230 0.6886 0.9171 0.121 Uiso calc R 1 1 . .
    C C23 0.3437(3) 0.3524(2) 0.82695(13) 0.0583(7) Uani d . 1 1 . .
    H H23A 0.4241 0.3652 0.7946 0.070 Uiso calc R 1 1 . .
    H H23B 0.2925 0.2859 0.8184 0.070 Uiso calc R 1 1 . .
    C C24 0.4309(3) 0.34610(19) 0.88834(12) 0.0522(6) Uani d . 1 1 . .
    C C25 0.5405(5) 0.2681(3) 0.8964(2) 0.1062(14) Uani d . 1 1 . .
    H H25 0.5582 0.2207 0.8645 0.127 Uiso calc R 1 1 . .
    C C26 0.6266(7) 0.2583(5) 0.9517(3) 0.143(2) Uani d . 1 1 . .
    H H26 0.7019 0.2045 0.9563 0.172 Uiso calc R 1 1 . .
    C C27 0.6028(6) 0.3250(4) 0.9984(2) 0.1106(15) Uani d . 1 1 . .
    H H27 0.6577 0.3162 1.0359 0.133 Uiso calc R 1 1 . .
    C C28 0.4987(5) 0.4050(3) 0.99050(14) 0.0869(10) Uani d . 1 1 . .
    H H28 0.4856 0.4536 1.0221 0.104 Uiso calc R 1 1 . .
    C C29 0.4106(4) 0.4159(2) 0.93574(13) 0.0680(8) Uani d . 1 1 . .
    H H29 0.3374 0.4709 0.9312 0.082 Uiso calc R 1 1 . .
    N N1 -0.0211(2) 0.51260(15) 0.83808(8) 0.0440(5) Uani d . 1 1 . .
    N N2 0.2183(2) 0.43334(15) 0.82446(9) 0.0484(5) Uani d . 1 1 . .
    O O1 -0.0047(3) 0.33329(14) 0.85284(11) 0.0743(6) Uani d . 1 1 . .
    O O2 0.3554(3) 0.91046(17) 0.77953(12) 0.0851(7) Uani d . 1 1 . .
    O O3 -0.2048(2) 0.71168(14) 0.79558(9) 0.0562(5) Uani d . 1 1 . .
loop_
    _atom_site_aniso_label
    _atom_site_aniso_U_11
    _atom_site_aniso_U_22
    _atom_site_aniso_U_33
    _atom_site_aniso_U_12
    _atom_site_aniso_U_13
    _atom_site_aniso_U_23
    C1 0.0601(15) 0.0381(13) 0.0553(13) 0.0009(12) -0.0041(12) -0.0057(10)
    C2 0.0419(12) 0.0429(12) 0.0412(11) 0.0069(10) -0.0025(10) -0.0031(9)
    C3 0.0349(11) 0.0410(11) 0.0366(10) 0.0006(10) -0.0014(9) -0.0027(9)
    C4 0.0382(11) 0.0420(12) 0.0358(10) 0.0022(10) -0.0006(9) -0.0008(9)
    C5 0.0424(13) 0.0459(13) 0.0433(12) -0.0039(11) 0.0011(10) 0.0043(10)
    C6 0.0374(12) 0.0613(16) 0.0539(13) -0.0058(12) 0.0048(11) 0.0031(12)
    C7 0.0348(12) 0.0621(15) 0.0540(13) 0.0065(12) 0.0018(10) -0.0024(12)
    C8 0.0421(12) 0.0444(12) 0.0410(11) 0.0045(11) -0.0014(10) 0.0026(9)
    C9 0.0588(14) 0.0397(12) 0.0427(12) 0.0091(12) -0.0023(12) 0.0030(9)
    C10 0.0676(16) 0.0409(12) 0.0437(12) 0.0020(13) -0.0013(12) 0.0066(10)
    C11 0.0595(16) 0.0503(14) 0.0541(14) -0.0097(13) 0.0074(12) 0.0093(12)
    C12 0.103(2) 0.0414(14) 0.0578(15) -0.0049(17) -0.0003(17) 0.0088(12)
    C13 0.130(3) 0.0387(13) 0.0591(16) 0.016(2) 0.0005(19) 0.0022(12)
    C14 0.101(3) 0.0517(16) 0.0663(17) 0.0253(18) 0.0034(17) -0.0017(13)
    C15 0.0702(17) 0.0507(14) 0.0608(15) 0.0181(14) 0.0031(14) 0.0013(12)
    C16 0.0371(12) 0.0480(13) 0.0666(14) -0.0062(11) 0.0028(11) 0.0018(11)
    C17 0.0514(14) 0.0671(16) 0.0586(14) -0.0085(15) 0.0149(12) 0.0018(13)
    C18 0.096(3) 0.151(4) 0.0661(19) 0.017(3) -0.009(2) -0.003(2)
    C19 0.145(5) 0.254(8) 0.064(2) 0.017(6) -0.012(3) -0.020(3)
    C20 0.203(7) 0.214(7) 0.076(3) -0.038(6) 0.041(4) -0.055(4)
    C21 0.209(7) 0.148(5) 0.100(3) 0.019(5) 0.060(4) -0.043(4)
    C22 0.124(3) 0.094(3) 0.084(2) 0.021(3) 0.032(2) -0.010(2)
    C23 0.0621(16) 0.0460(13) 0.0666(16) 0.0194(13) -0.0007(14) -0.0110(12)
    C24 0.0457(13) 0.0493(13) 0.0615(14) 0.0066(12) 0.0049(12) 0.0079(11)
    C25 0.119(3) 0.093(3) 0.106(3) 0.061(3) -0.024(3) -0.004(2)
    C26 0.148(4) 0.148(4) 0.133(4) 0.082(4) -0.040(4) 0.016(4)
    C27 0.092(3) 0.152(4) 0.087(3) 0.008(3) -0.027(2) 0.044(3)
    C28 0.093(2) 0.111(3) 0.0569(17) -0.014(2) -0.0090(17) 0.0104(17)
    C29 0.0717(19) 0.0707(17) 0.0618(16) 0.0085(17) -0.0029(14) 0.0048(14)
    N1 0.0427(11) 0.0397(10) 0.0497(10) -0.0022(9) 0.0009(9) -0.0037(8)
    N2 0.0468(11) 0.0403(11) 0.0582(11) 0.0097(9) -0.0025(10) -0.0058(9)
    O1 0.0786(14) 0.0369(9) 0.1073(17) -0.0058(10) 0.0062(12) -0.0017(9)
    O2 0.0745(14) 0.0620(12) 0.1188(18) -0.0200(12) 0.0288(14) 0.0139(12)
    O3 0.0412(9) 0.0526(10) 0.0749(12) 0.0058(8) -0.0080(8) 0.0012(9)
_geom_special_details
;
All s.u.'s (except the s.u. in the dihedral angle between two l.s. planes) are
estimated using the full covariance matrix. The cell s.u.'s are taken into
account individually in the estimation of s.u.'s in distances, angles and
torsion angles; correlations between s.u.'s in cell parameters are only used
when they are defined by crystal symmetry. An approximate (isotropic)
treatment of cell s.u.'s is used for estimating s.u.'s involving l.s. planes.
;
loop_
    _geom_bond_atom_site_label_1
    _geom_bond_atom_site_label_2
    _geom_bond_site_symmetry_2
    _geom_bond_distance
    _geom_bond_publ_flag
    C1 O1 . 1.209(3) ?
    C1 N2 . 1.374(3) ?
    C1 N1 . 1.397(3) ?
    C2 C7 . 1.370(3) ?
    C2 N2 . 1.377(3) ?
    C2 C3 . 1.412(3) ?
    C3 N1 . 1.387(3) ?
    C3 C4 . 1.398(3) ?
    C4 C5 . 1.418(3) ?
    C4 C8 . 1.469(3) ?
    C5 C6 . 1.383(3) ?
    C5 C11 . 1.488(4) ?
    C6 C7 . 1.390(4) ?
    C6 H6 . 0.9300 ?
    C7 H7 . 0.9300 ?
    C8 O3 . 1.220(3) ?
    C8 C9 . 1.486(3) ?
    C9 C10 . 1.387(4) ?
    C9 C15 . 1.391(4) ?
    C10 C12 . 1.396(4) ?
    C10 C11 . 1.483(4) ?
    C11 O2 . 1.215(3) ?
    C12 C13 . 1.380(5) ?
    C12 H12 . 0.9300 ?
    C13 C14 . 1.376(5) ?
    C13 H13 . 0.9300 ?
    C14 C15 . 1.382(4) ?
    C14 H14 . 0.9300 ?
    C15 H15 . 0.9300 ?
    C16 N1 . 1.467(3) ?
    C16 C17 . 1.503(4) ?
    C16 H16A . 0.9700 ?
    C16 H16B . 0.9700 ?
    C17 C22 . 1.351(5) ?
    C17 C18 . 1.373(5) ?
    C18 C19 . 1.362(6) ?
    C18 H18 . 0.9300 ?
    C19 C20 . 1.353(9) ?
    C19 H19 . 0.9300 ?
    C20 C21 . 1.353(9) ?
    C20 H20 . 0.9300 ?
    C21 C22 . 1.375(7) ?
    C21 H21 . 0.9300 ?
    C22 H22 . 0.9300 ?
    C23 N2 . 1.460(3) ?
    C23 C24 . 1.504(4) ?
    C23 H23A . 0.9700 ?
    C23 H23B . 0.9700 ?
    C24 C25 . 1.354(4) ?
    C24 C29 . 1.371(4) ?
    C25 C26 . 1.389(6) ?
    C25 H25 . 0.9300 ?
    C26 C27 . 1.338(6) ?
    C26 H26 . 0.9300 ?
    C27 C28 . 1.344(5) ?
    C27 H27 . 0.9300 ?
    C28 C29 . 1.388(4) ?
    C28 H28 . 0.9300 ?
    C29 H29 . 0.9300 ?
loop_
    _geom_angle_atom_site_label_1
    _geom_angle_atom_site_label_2
    _geom_angle_atom_site_label_3
    _geom_angle_site_symmetry_1
    _geom_angle_site_symmetry_3
    _geom_angle
    _geom_angle_publ_flag
    O1 C1 N2 . . 126.5(2) ?
    O1 C1 N1 . . 127.0(2) ?
    N2 C1 N1 . . 106.4(2) ?
    C7 C2 N2 . . 129.7(2) ?
    C7 C2 C3 . . 122.8(2) ?
    N2 C2 C3 . . 107.4(2) ?
    N1 C3 C4 . . 133.6(2) ?
    N1 C3 C2 . . 106.54(18) ?
    C4 C3 C2 . . 119.8(2) ?
    C3 C4 C5 . . 116.6(2) ?
    C3 C4 C8 . . 124.2(2) ?
    C5 C4 C8 . . 118.87(18) ?
    C6 C5 C4 . . 121.9(2) ?
    C6 C5 C11 . . 117.9(2) ?
    C4 C5 C11 . . 120.1(2) ?
    C5 C6 C7 . . 121.2(2) ?
    C5 C6 H6 . . 119.4 ?
    C7 C6 H6 . . 119.4 ?
    C2 C7 C6 . . 117.5(2) ?
    C2 C7 H7 . . 121.3 ?
    C6 C7 H7 . . 121.3 ?
    O3 C8 C4 . . 122.4(2) ?
    O3 C8 C9 . . 120.5(2) ?
    C4 C8 C9 . . 117.0(2) ?
    C10 C9 C15 . . 120.3(2) ?
    C10 C9 C8 . . 120.5(2) ?
    C15 C9 C8 . . 119.2(2) ?
    C9 C10 C12 . . 119.8(3) ?
    C9 C10 C11 . . 120.4(2) ?
    C12 C10 C11 . . 119.8(3) ?
    O2 C11 C10 . . 121.1(2) ?
    O2 C11 C5 . . 121.3(3) ?
    C10 C11 C5 . . 117.5(2) ?
    C13 C12 C10 . . 119.3(3) ?
    C13 C12 H12 . . 120.4 ?
    C10 C12 H12 . . 120.4 ?
    C14 C13 C12 . . 120.8(3) ?
    C14 C13 H13 . . 119.6 ?
    C12 C13 H13 . . 119.6 ?
    C13 C14 C15 . . 120.5(3) ?
    C13 C14 H14 . . 119.8 ?
    C15 C14 H14 . . 119.8 ?
    C14 C15 C9 . . 119.3(3) ?
    C14 C15 H15 . . 120.4 ?
    C9 C15 H15 . . 120.4 ?
    N1 C16 C17 . . 112.2(2) ?
    N1 C16 H16A . . 109.2 ?
    C17 C16 H16A . . 109.2 ?
    N1 C16 H16B . . 109.2 ?
    C17 C16 H16B . . 109.2 ?
    H16A C16 H16B . . 107.9 ?
    C22 C17 C18 . . 118.3(3) ?
    C22 C17 C16 . . 121.8(3) ?
    C18 C17 C16 . . 119.9(3) ?
    C19 C18 C17 . . 120.2(5) ?
    C19 C18 H18 . . 119.9 ?
    C17 C18 H18 . . 119.9 ?
    C20 C19 C18 . . 120.6(5) ?
    C20 C19 H19 . . 119.7 ?
    C18 C19 H19 . . 119.7 ?
    C21 C20 C19 . . 120.2(5) ?
    C21 C20 H20 . . 119.9 ?
    C19 C20 H20 . . 119.9 ?
    C20 C21 C22 . . 118.9(6) ?
    C20 C21 H21 . . 120.6 ?
    C22 C21 H21 . . 120.6 ?
    C17 C22 C21 . . 121.8(5) ?
    C17 C22 H22 . . 119.1 ?
    C21 C22 H22 . . 119.1 ?
    N2 C23 C24 . . 113.6(2) ?
    N2 C23 H23A . . 108.8 ?
    C24 C23 H23A . . 108.8 ?
    N2 C23 H23B . . 108.8 ?
    C24 C23 H23B . . 108.8 ?
    H23A C23 H23B . . 107.7 ?
    C25 C24 C29 . . 118.0(3) ?
    C25 C24 C23 . . 117.6(3) ?
    C29 C24 C23 . . 124.3(2) ?
    C24 C25 C26 . . 120.7(4) ?
    C24 C25 H25 . . 119.7 ?
    C26 C25 H25 . . 119.7 ?
    C27 C26 C25 . . 120.9(4) ?
    C27 C26 H26 . . 119.5 ?
    C25 C26 H26 . . 119.5 ?
    C26 C27 C28 . . 119.2(4) ?
    C26 C27 H27 . . 120.4 ?
    C28 C27 H27 . . 120.4 ?
    C27 C28 C29 . . 120.7(4) ?
    C27 C28 H28 . . 119.6 ?
    C29 C28 H28 . . 119.6 ?
    C24 C29 C28 . . 120.3(3) ?
    C24 C29 H29 . . 119.8 ?
    C28 C29 H29 . . 119.8 ?
    C3 N1 C1 . . 109.50(19) ?
    C3 N1 C16 . . 129.55(19) ?
    C1 N1 C16 . . 118.3(2) ?
    C1 N2 C2 . . 110.11(19) ?
    C1 N2 C23 . . 122.9(2) ?
    C2 N2 C23 . . 126.6(2) ?
loop_
    _geom_hbond_atom_site_label_D
    _geom_hbond_atom_site_label_H
    _geom_hbond_atom_site_label_A
    _geom_hbond_site_symmetry_A
    _geom_hbond_distance_DH
    _geom_hbond_distance_HA
    _geom_hbond_distance_DA
    _geom_hbond_angle_DHA
    C13 H13 O1 1_565 0.93 2.39 3.312(3) 170.5
    C23 H23A O2 3_646 0.97 2.47 3.439(4) 173.7
data_global
_journal_date_recd_electronic     2011-04-17
_journal_date_accepted     2011-04-21
_journal_name_full     'Acta Crystallographica, Section E'
_journal_year     2011
_journal_volume     67
_journal_issue      5
_journal_page_first     o1253
_journal_page_last     o1254
_journal_paper_category     QO
_journal_coeditor_code     DN2679
_publ_contact_author
;
Youssef  Kandri Rodi
Laboratoire de Chimie Organique Appliqu\'ee, Universit\'e Sidi Mohamed
Ben Abdallah, Facult\'e des Sciences et Techniques, Route d'Immouzzer,
BP 2202  F\`es, Morocco
;
_publ_contact_author_email     'kandri_rodi@yahoo.fr'
_publ_contact_author_fax     '212 537 77 54 40'
_publ_section_title
;
1,3-Dibenzyl-1<i>H</i>-anthra[1,2-<i>d</i>]imidazole-2,6,11(3<i>H</i>)-trione
;
loop_
    _publ_author_name
    _publ_author_address
    'Afrakssou, Zahra'
;
Laboratoire de Chimie Organique Appliqu\'ee
Universit\'e Sidi Mohamed Ben Abdallah
Facult\'e des Sciences et Techniques
Route d'Immouzzer
BP 2202 F\`es
Morocco
;
    'Kandri Rodi, Youssef'
;
Laboratoire de Chimie Organique Appliqu\'ee
Universit\'e Sidi Mohamed Ben Abdallah
Facult\'e des Sciences et Techniques
Route d'Immouzzer
BP 2202 F\`es
Morocco
;
    'Capet, Fr\'ed\'eric'
;
Unit\'e de Catalyse et de Chimie du Solide (UCCS)
UMR 8181
Ecole Nationale Sup\'erieure de Chimie de Lille
France
;
    'Essassi, El Mokhtar'
;
Laboratoire de Chimie Organique H\'et\'erocyclique URAC21
Facult\'e des Sciences
Universit\'e Mohammed V-Agdal
Avenue Ibn Battouta
BP 1014
Rabat
Morocco
;
    'El Ammari, Lahcen'
;
Laboratoire de Chimie du Solide Appliqu\'ee
Facult\'e des Sciences,
Universit\'e Mohammed V-Agdal
Avenue Ibn Battouta
BP 1014
Rabat
Morocco
;
