# Supplementary material for: 1,3-Dibenzyl-1H-anthra[1,2-d]imidazole-2,6,11(3H)-trione
Source: Acta Crystallogr Sect E Struct Rep Online. 2011 Apr 29;67(Pt 5):o1253–4. doi: 10.1107/S1600536811015078 (PMC3089129; doi:10.1107/S1600536811015078)
Supplement: Supplementary file 2 [file e-67-o1253-Isup2.hkl]

#
# h,k,l, Fc-squared, Fo-squared, sigma(Fo-squared) and status flag
#
data_I
_shelx_title ' az16x8_0m in space group P 21 21 21'
_shelx_refln_list_code          4
_shelx_F_calc_maximum      246.68
_exptl_crystal_F_000       928.00
_reflns_d_resolution_high  0.7993
 
loop_
 _symmetry_equiv_pos_as_xyz
 'x, y, z'
 '-x+1/2, -y, z+1/2'
 '-x, y+1/2, -z+1/2'
 'x+1/2, -y+1/2, -z'
 
_cell_length_a     8.1389
_cell_length_b    12.8748
_cell_length_c    21.5528
_cell_angle_alpha  90.000
_cell_angle_beta   90.000
_cell_angle_gamma  90.000
 
_shelx_F_squared_multiplier     1.000
 
loop_
 _refln_index_h
 _refln_index_k
 _refln_index_l
 _refln_F_squared_calc
 _refln_F_squared_meas
 _refln_F_squared_sigma
 _refln_observed_status
   2   0   0      161.35      193.46      4.19 o
   4   0   0      178.05      176.05      5.36 o
   6   0   0      878.51      894.18     18.15 o
   8   0   0       24.95       15.27      4.07 o
  10   0   0       16.12       17.80      6.75 o
   1   1   0       77.71       48.58      3.36 o
   2   1   0     6315.90     6048.57     61.98 o
   3   1   0        0.00       -0.80      1.03 o
   4   1   0      104.35      114.24      3.24 o
   5   1   0      359.62      347.78      6.35 o
   6   1   0        1.12        0.58      1.76 o
   7   1   0      261.90      270.52      9.26 o
   8   1   0        6.40        8.13      2.93 o
   9   1   0        8.29        7.74      3.47 o
  10   1   0        9.56       10.33      4.37 o
   0   2   0     1578.40     1442.66     37.54 o
   1   2   0     7777.85     7903.13    109.04 o
   2   2   0      274.83      251.08      3.56 o
   3   2   0     1288.94     1261.99     14.50 o
   4   2   0       44.19       46.15      1.89 o
   5   2   0      157.52      180.44      4.07 o
   6   2   0       61.04       61.29      3.07 o
   7   2   0        5.57        2.92      1.85 o
   8   2   0        0.22       -0.95      2.95 o
   9   2   0       59.15       66.37      5.70 o
  10   2   0        0.35        3.01      4.17 o
   1   3   0     1383.19     1263.47     16.07 o
   2   3   0        4.59        4.03      1.26 o
   3   3   0     8280.53     8964.23     96.36 o
   4   3   0      856.90      886.42     11.25 o
   5   3   0       17.50       21.50      2.11 o
   6   3   0       20.70       19.30      2.48 o
   7   3   0       75.24       72.77      4.30 o
   8   3   0       27.21       28.28      3.90 o
   9   3   0       13.94       12.64      3.96 o
  10   3   0       11.43       12.73     11.21 o
   0   4   0      118.46      121.59      3.01 o
   1   4   0     1452.50     1350.84     18.74 o
   2   4   0      587.30      598.60     11.06 o
   3   4   0      586.85      650.37     11.27 o
   4   4   0      485.08      596.96      8.05 o
   5   4   0        1.24        1.40      1.49 o
   6   4   0       16.46       13.41      2.25 o
   7   4   0      371.67      343.30      8.45 o
   8   4   0        2.64       -0.25      3.30 o
   9   4   0        2.27       -2.25      3.35 o
   1   5   0     1702.61     1675.10     17.96 o
   2   5   0     2406.90     2480.70     37.12 o
   3   5   0      157.11      177.16      7.30 o
   4   5   0       48.02       57.47      4.16 o
   5   5   0      328.45      348.96      7.36 o
   6   5   0      156.41      167.72      4.68 o
   7   5   0       33.51       48.00      3.28 o
   8   5   0       22.05       17.53      3.40 o
   9   5   0       18.26       12.58      5.77 o
   0   6   0     2477.57     2455.64     34.95 o
   1   6   0      917.28      913.09     11.09 o
   2   6   0       20.45       43.56      2.37 o
   3   6   0       80.21       74.89      4.90 o
   4   6   0      242.15      218.48      6.65 o
   5   6   0      122.65      111.70      4.63 o
   6   6   0      157.76      137.96      5.84 o
   7   6   0      198.25      176.44      7.29 o
   8   6   0        7.40        6.11      3.84 o
   9   6   0        2.20        2.40      4.28 o
   1   7   0       81.47       93.96      2.70 o
   2   7   0        4.21        4.11      2.40 o
   3   7   0       21.81       14.76      2.82 o
   4   7   0       30.67       36.06      4.18 o
   5   7   0      238.05      241.95      5.94 o
   6   7   0        0.00       -2.36      2.36 o
   7   7   0       88.45       76.30      5.43 o
   8   7   0        4.12       -0.51      3.43 o
   9   7   0        3.17        1.41      5.15 o
   0   8   0      587.57      578.21     11.54 o
   1   8   0        5.33        6.12      1.05 o
   2   8   0       83.11       87.11      2.61 o
   3   8   0       73.15       77.07      5.20 o
   4   8   0       58.55       60.37      6.28 o
   5   8   0       12.78       11.69      3.41 o
   6   8   0        1.77       -0.70      2.88 o
   7   8   0       11.33        6.12      2.84 o
   8   8   0        0.86       -6.06      6.32 o
   1   9   0      193.75      192.20      3.56 o
   2   9   0        1.59       -0.20      1.24 o
   3   9   0       38.73       26.93      5.68 o
   4   9   0     1481.44     1303.48     34.17 o
   5   9   0        5.87        1.92      4.90 o
   6   9   0        6.03        2.27      2.68 o
   7   9   0       22.58       21.89      4.86 o
   8   9   0        0.19       -4.40      4.40 o
   0  10   0        1.26        6.60      3.41 o
   1  10   0      188.01      182.07      3.86 o
   2  10   0      109.37      106.42      3.66 o
   3  10   0        6.42        9.70      1.99 o
   4  10   0      162.27      142.20     10.55 o
   5  10   0      192.09      160.51     11.64 o
   6  10   0        5.34        4.17      4.63 o
   7  10   0        2.18       -2.75      3.84 o
   1  11   0       12.11       12.78      1.24 o
   2  11   0       58.99       60.03      2.98 o
   3  11   0       17.14       14.39      2.35 o
   4  11   0       44.69       38.19      7.21 o
   5  11   0       15.95       15.25      5.75 o
   6  11   0        0.50       -0.11      5.37 o
   7  11   0        9.90        9.01      5.73 o
   0  12   0      657.76      623.63     20.08 o
   1  12   0       76.17       70.26      3.74 o
   2  12   0      249.10      247.78      6.79 o
   3  12   0        0.00       -1.19      2.62 o
   4  12   0        0.22        1.25      4.11 o
   5  12   0       16.24        6.80      5.45 o
   6  12   0        0.00       -4.79      5.23 o
   1  13   0        2.54        3.75      3.90 o
   2  13   0        8.66       14.06      2.69 o
   3  13   0       14.14       12.26      4.42 o
   4  13   0       18.87       24.32      3.86 o
   5  13   0        3.09       -1.98     10.07 o
   6  13   0       15.88       14.26     12.73 o
   0  14   0       65.96       68.43      7.44 o
   1  14   0       39.18       40.25      6.02 o
   2  14   0        1.97        2.50      4.32 o
   3  14   0       26.93       30.43      5.66 o
   4  14   0        4.59       10.83      4.60 o
   5  14   0        3.34        0.85      7.69 o
   1  15   0        0.48       -4.41      4.41 o
   2  15   0        0.29        2.04      5.40 o
   3  15   0       39.87       54.40      7.34 o
   0  16   0       40.95       58.58     13.75 o
   1   0   1    11588.01    10124.10    284.25 o
   2   0   1     3827.77     4005.64     39.63 o
   3   0   1      488.31      434.53      5.87 o
   4   0   1       13.81       14.37      1.57 o
   5   0   1     1486.72     1496.06     17.88 o
   6   0   1       59.63       63.53      3.44 o
   7   0   1     1548.43     1568.30     20.83 o
   8   0   1       45.93       37.13      3.60 o
   9   0   1       10.13        9.76      3.87 o
  10   0   1        7.94        4.42      4.12 o
   1   1   1      217.35      198.39      4.95 o
   2   1   1     6544.30     6733.72     48.68 o
   3   1   1      473.75      475.19      4.38 o
   4   1   1       27.59       28.64      1.30 o
   5   1   1      225.78      234.84      3.23 o
   6   1   1      105.30      106.73      2.71 o
   7   1   1      265.67      258.15      4.74 o
   8   1   1       35.06       36.41      2.65 o
   9   1   1       58.51       60.27      3.72 o
  10   1   1        1.06       -0.73      2.88 o
   0   2   1     4311.59     4204.13     47.15 o
   1   2   1     8712.71     8947.77     77.90 o
   2   2   1     2659.84     2471.55     19.38 o
   3   2   1       10.37       10.37      0.93 o
   4   2   1      198.62      199.37      2.55 o
   5   2   1       75.11       80.64      2.01 o
   6   2   1       22.96       23.79      1.49 o
   7   2   1       66.66       65.01      2.28 o
   8   2   1       39.20       39.24      2.56 o
   9   2   1        2.57        2.53      2.49 o
  10   2   1       24.76       27.34      3.65 o
   0   3   1      132.47      143.81      2.13 o
   1   3   1     1512.97     1372.90     12.78 o
   2   3   1        5.74        2.91      0.71 o
   3   3   1      318.69      364.01      3.76 o
   4   3   1     1226.07     1399.15     11.92 o
   5   3   1      108.60      115.86      2.65 o
   6   3   1       18.49       21.84      1.80 o
   7   3   1       74.82       75.07      3.16 o
   8   3   1       21.02       21.27      2.58 o
   9   3   1       11.22       13.95      2.82 o
   0   4   1        1.36        1.36      0.34 o
   1   4   1      571.60      546.28      5.00 o
   2   4   1     1131.10     1073.72     11.26 o
   3   4   1     2915.29     2910.77     26.99 o
   4   4   1      143.47      155.86      2.42 o
   5   4   1       25.26       30.42      1.51 o
   6   4   1       54.09       51.71      2.24 o
   7   4   1       33.44       33.42      2.74 o
   8   4   1       14.88        5.36      2.17 o
   9   4   1        2.93        2.96      2.56 o
   0   5   1      197.61      199.78      2.86 o
   1   5   1      599.44      612.72      5.86 o
   2   5   1     1258.94     1198.34     12.55 o
   3   5   1      409.74      412.37      5.73 o
   4   5   1       76.26       76.88      2.01 o
   5   5   1       73.72       84.01      2.28 o
   6   5   1      116.75      116.83      3.12 o
   7   5   1       29.53       22.94      1.87 o
   8   5   1       10.04        5.30      2.30 o
   9   5   1       21.35       18.30      3.47 o
   0   6   1     7784.85     8067.94     81.16 o
   1   6   1      110.64       98.83      1.56 o
   2   6   1      164.50      153.03      3.12 o
   3   6   1      306.89      340.83      5.06 o
   4   6   1        9.36       12.20      1.21 o
   5   6   1       37.61       43.09      2.62 o
   6   6   1       63.93       55.74      2.86 o
   7   6   1      357.70      311.70      7.71 o
   8   6   1        0.99       -2.51      2.51 o
   9   6   1        6.88        3.18      3.01 o
   0   7   1       10.37       14.34      1.23 o
   1   7   1      147.81      150.55      2.17 o
   2   7   1      290.09      329.31      4.36 o
   3   7   1      189.53      204.67      4.65 o
   4   7   1       41.95       46.20      2.11 o
   5   7   1       27.59       30.21      1.97 o
   6   7   1       83.71       67.60      2.90 o
   7   7   1       34.22       32.66      2.99 o
   8   7   1        5.14        8.23      2.95 o
   9   7   1        4.20       -0.01      3.57 o
   0   8   1        9.32       13.48      2.13 o
   1   8   1       66.30       72.69      1.50 o
   2   8   1       73.29       72.26      1.72 o
   3   8   1        2.62        2.71      1.60 o
   4   8   1       89.82       88.52      5.38 o
   5   8   1        5.91        4.66      1.47 o
   6   8   1        4.27        1.88      1.64 o
   7   8   1        8.23        6.27      2.06 o
   8   8   1        4.68        2.08      3.24 o
   0   9   1        0.03        0.37      1.35 o
   1   9   1        7.07        8.99      0.86 o
   2   9   1       25.83       36.09      1.45 o
   3   9   1     2802.87     2647.80     29.71 o
   4   9   1      219.59      194.88      9.43 o
   5   9   1       89.66       89.36      3.97 o
   6   9   1       27.01       24.82      2.47 o
   7   9   1        5.81        1.51      3.37 o
   8   9   1        4.75       -3.04      3.04 o
   0  10   1      635.92      559.56      9.03 o
   1  10   1       18.96       18.06      1.05 o
   2  10   1       77.61       69.02      2.14 o
   3  10   1       95.62       83.74      2.95 o
   4  10   1      173.53      178.85      7.60 o
   5  10   1       30.19       24.57      3.22 o
   6  10   1       24.53       26.85      4.02 o
   7  10   1        3.22        3.34      2.86 o
   0  11   1      123.22      140.78      4.09 o
   1  11   1       69.24       64.26      1.87 o
   2  11   1       99.26       99.51      2.64 o
   3  11   1        2.26        1.78      1.32 o
   4  11   1       25.68       26.19      2.60 o
   5  11   1        1.21       -2.41      2.73 o
   6  11   1        5.40        2.41      2.65 o
   7  11   1        8.71        6.96      3.41 o
   0  12   1      730.28      656.34     10.06 o
   1  12   1      102.23       96.97      2.94 o
   2  12   1        5.16        4.68      1.53 o
   3  12   1       92.61       98.75      4.65 o
   4  12   1        1.37        4.25      2.32 o
   5  12   1        0.45       -2.39      2.81 o
   6  12   1       18.29       19.74      2.89 o
   0  13   1        4.40        2.28      1.98 o
   1  13   1       52.93       49.05      3.08 o
   2  13   1       15.44       11.74      2.13 o
   3  13   1        9.78        5.37      2.33 o
   4  13   1        4.71        9.60      2.39 o
   5  13   1        8.65       14.03      4.66 o
   6  13   1        3.10        8.06      8.26 o
   0  14   1        1.87        4.39      3.28 o
   1  14   1       12.17       16.60      3.53 o
   2  14   1       13.95       10.69      4.86 o
   3  14   1       11.68       14.79      4.59 o
   4  14   1        3.99        7.23      4.59 o
   5  14   1        3.29       15.28     11.21 o
   0  15   1        2.78        8.87      6.88 o
   1  15   1       18.95       20.53      3.86 o
   2  15   1        7.06        6.11      3.62 o
   3  15   1       22.70       31.64      4.74 o
   0  16   1        2.31        8.55      6.88 o
   1   0   2      392.68      435.16      6.40 o
   2   0   2     1763.33     1834.87     18.81 o
   3   0   2     2043.42     2059.70     22.47 o
   4   0   2        5.28        7.00      1.46 o
   5   0   2       15.15       26.38      2.03 o
   6   0   2      297.75      288.15      5.94 o
   7   0   2      722.17      687.76     11.47 o
   8   0   2        4.11        4.85      2.76 o
   9   0   2        0.68        1.27      4.13 o
  10   0   2        4.27        7.03      4.26 o
   0   1   2     8279.89     3840.01    172.69 o
   1   1   2     7526.29     7231.60     56.88 o
   2   1   2      163.81      138.49      1.69 o
   3   1   2      518.51      478.73      4.34 o
   4   1   2      193.44      206.65      2.78 o
   5   1   2      172.34      164.24      2.83 o
   6   1   2       17.54       20.31      1.66 o
   7   1   2      384.98      394.43      5.64 o
   8   1   2        1.77       -0.78      1.80 o
   9   1   2       12.58       10.10      2.66 o
  10   1   2        3.95        4.75      3.05 o
   0   2   2      585.83      544.70      5.38 o
   1   2   2     6155.13     5953.48     42.86 o
   2   2   2     1360.00     1256.28      9.77 o
   3   2   2      746.28      701.09      6.44 o
   4   2   2      287.99      306.06      3.58 o
   5   2   2      148.68      169.82      2.73 o
   6   2   2       35.42       37.44      1.69 o
   7   2   2      127.75      118.73      3.52 o
   8   2   2       30.39       35.27      2.29 o
   9   2   2       13.96       15.54      2.79 o
  10   2   2       19.92       18.64      3.58 o
   0   3   2     1690.60     1645.76     15.90 o
   1   3   2     1858.45     1736.66     14.00 o
   2   3   2      504.29      486.62      4.77 o
   3   3   2     1696.31     1766.90     14.21 o
   4   3   2      148.56      174.78      3.42 o
   5   3   2       75.16       75.49      2.34 o
   6   3   2       27.52       31.47      2.33 o
   7   3   2       28.22       26.32      2.29 o
   8   3   2        3.39        2.51      2.16 o
   9   3   2        6.23        0.51      2.40 o
   0   4   2        2.89        1.27      0.39 o
   1   4   2     1873.73     1775.68     14.48 o
   2   4   2      838.47      803.16      7.73 o
   3   4   2     1016.68     1006.71      9.21 o
   4   4   2      512.19      569.29      5.68 o
   5   4   2      119.32      122.29      3.22 o
   6   4   2       92.07       80.47      3.11 o
   7   4   2      169.47      166.69      4.06 o
   8   4   2       10.54        9.06      2.42 o
   9   4   2       10.94        8.02      2.89 o
   0   5   2     2647.23     2739.17     27.35 o
   1   5   2      447.85      439.25      4.08 o
   2   5   2      280.49      250.95      3.51 o
   3   5   2      109.34      102.90      2.33 o
   4   5   2      333.16      314.47      3.91 o
   5   5   2      171.82      162.24      3.87 o
   6   5   2       40.75       41.90      2.06 o
   7   5   2       63.78       68.21      3.02 o
   8   5   2        0.27       -1.40      1.99 o
   9   5   2       12.05        8.60      3.24 o
   0   6   2     1252.17     1273.94     14.15 o
   1   6   2       92.95       95.12      1.61 o
   2   6   2     1152.16     1192.69     11.64 o
   3   6   2       22.73       26.89      1.63 o
   4   6   2      122.81      129.48      3.51 o
   5   6   2      107.39      107.09      4.08 o
   6   6   2      213.79      198.29      5.91 o
   7   6   2      102.39       96.49      4.03 o
   8   6   2        9.68        7.47      2.77 o
   9   6   2        2.09       -0.19      2.90 o
   0   7   2       86.40       97.25      3.01 o
   1   7   2      371.90      380.49      3.72 o
   2   7   2      482.61      499.95      5.86 o
   3   7   2       34.43       39.01      1.71 o
   4   7   2       54.65       54.45      2.35 o
   5   7   2       38.74       37.77      2.03 o
   6   7   2      168.81      152.19      4.06 o
   7   7   2       16.64       12.74      3.18 o
   8   7   2        0.52       -2.40      2.40 o
   9   7   2       20.50       20.57      4.31 o
   0   8   2        0.52        0.26      1.00 o
   1   8   2       85.80       96.50      1.74 o
   2   8   2      177.30      175.93      2.90 o
   3   8   2      394.61      384.07      5.97 o
   4   8   2      134.73      134.30      3.31 o
   5   8   2       82.74       79.17      3.23 o
   6   8   2        7.20        5.29      1.89 o
   7   8   2        6.14        4.50      2.36 o
   8   8   2        2.12       -2.81      3.54 o
   0   9   2       86.59       82.05      3.24 o
   1   9   2      479.50      453.39      4.53 o
   2   9   2       39.74       38.06      1.53 o
   3   9   2       93.38       88.67      3.19 o
   4   9   2      493.67      451.52      8.82 o
   5   9   2       21.54       10.84      2.38 o
   6   9   2        7.61        3.06      1.53 o
   7   9   2        8.53        3.56      2.98 o
   8   9   2        2.43        0.72      3.27 o
   0  10   2       24.18       21.82      2.28 o
   1  10   2      118.55      114.49      2.12 o
   2  10   2       47.06       47.24      1.89 o
   3  10   2      376.63      346.44      6.37 o
   4  10   2      248.15      241.51      8.09 o
   5  10   2       28.14       34.19      4.41 o
   6  10   2       14.00       16.08      4.77 o
   7  10   2        7.79        9.61      3.35 o
   0  11   2       64.47       65.33      3.36 o
   1  11   2       11.06       14.60      1.31 o
   2  11   2      188.91      188.81      3.51 o
   3  11   2       53.68       53.05      2.22 o
   4  11   2       12.24        9.15      2.22 o
   5  11   2       70.12       63.52      3.96 o
   6  11   2        5.69        6.46      2.70 o
   7  11   2        4.80        5.07      3.63 o
   0  12   2       15.28       13.30      2.45 o
   1  12   2       52.56       55.30      2.90 o
   2  12   2       41.28       42.58      2.18 o
   3  12   2       34.63       35.98      2.61 o
   4  12   2        8.47        7.83      2.46 o
   5  12   2        1.02        0.20      2.35 o
   6  12   2        1.78       -2.76      3.64 o
   0  13   2       54.46       82.81      4.16 o
   1  13   2       14.51       15.77      2.50 o
   2  13   2       30.96       31.61      2.66 o
   3  13   2        5.17        7.74      2.70 o
   4  13   2       12.55       12.57      3.40 o
   5  13   2        3.09        3.75      2.38 o
   0  14   2        9.00        7.80      3.30 o
   1  14   2        0.07       -0.54      3.03 o
   2  14   2        1.35       -2.71      2.92 o
   3  14   2        9.58       10.10      3.42 o
   4  14   2        8.24       10.91      3.15 o
   0  15   2        9.22       -1.02      6.09 o
   1  15   2        2.59        2.02      3.22 o
   2  15   2        6.82        1.53      3.72 o
   3  15   2       34.12       40.41      4.70 o
   0  16   2        0.36        3.29      6.66 o
   1   0   3     2599.72     2419.22     21.50 o
   2   0   3     1637.06     1482.31     14.91 o
   3   0   3      176.74      196.25      4.54 o
   4   0   3      765.86      814.63     10.22 o
   5   0   3       30.53       40.30      2.27 o
   6   0   3       18.65       23.85      2.41 o
   7   0   3      642.10      660.50     11.11 o
   8   0   3      132.13      109.95      7.27 o
   9   0   3        5.39        7.51      4.22 o
  10   0   3        3.47        1.95      4.14 o
   0   1   3     4425.88     4326.33     69.37 o
   1   1   3     1067.04     1025.49      6.73 o
   2   1   3      709.72      692.67      5.36 o
   3   1   3      497.26      481.97      4.40 o
   4   1   3      603.26      619.69      5.78 o
   5   1   3      557.19      587.91      5.63 o
   6   1   3      517.64      476.68      5.54 o
   7   1   3      108.99      126.38      3.69 o
   8   1   3       10.72       13.87      2.14 o
   9   1   3       15.17       17.92      3.27 o
  10   1   3       38.77       41.97      4.16 o
   0   2   3      583.40      552.35      5.14 o
   1   2   3     2264.39     2211.00     14.74 o
   2   2   3     4905.31     4664.64     34.01 o
   3   2   3      993.62     1074.84      8.77 o
   4   2   3      522.07      575.96      5.54 o
   5   2   3      171.84      178.63      3.16 o
   6   2   3       94.96       88.92      2.61 o
   7   2   3      138.20      134.50      4.13 o
   8   2   3       64.18       64.03      3.01 o
   9   2   3        8.37        8.24      2.64 o
  10   2   3       11.90       12.33      3.43 o
   0   3   3      308.76      300.59      3.41 o
   1   3   3     4246.54     4199.10     29.23 o
   2   3   3      541.61      518.55      4.75 o
   3   3   3      848.98      810.77      7.10 o
   4   3   3      620.05      674.76      6.65 o
   5   3   3       69.84       76.79      2.43 o
   6   3   3       17.07       15.40      1.81 o
   7   3   3       19.99       22.56      2.17 o
   8   3   3       63.72       71.03      3.43 o
   9   3   3       12.95       11.12      2.67 o
   0   4   3     2058.25     2123.91     22.36 o
   1   4   3      101.59       95.16      1.30 o
   2   4   3       39.24       40.80      1.41 o
   3   4   3       81.89      106.98      2.26 o
   4   4   3      231.51      252.40      3.32 o
   5   4   3       43.77       54.75      1.86 o
   6   4   3      186.18      200.12      3.90 o
   7   4   3       40.03       40.25      2.39 o
   8   4   3       25.75       26.72      2.80 o
   9   4   3        5.23        3.12      2.63 o
   0   5   3     1405.48     1369.68     13.66 o
   1   5   3      341.30      386.46      3.50 o
   2   5   3      572.85      573.04      5.55 o
   3   5   3       35.41       46.22      1.57 o
   4   5   3      180.52      195.13      3.00 o
   5   5   3      276.36      271.55      4.25 o
   6   5   3       39.99       44.62      2.36 o
   7   5   3        7.21        5.01      1.55 o
   8   5   3       11.51        6.62      2.19 o
   9   5   3        3.38        0.09      2.88 o
   0   6   3      734.31      678.99      7.81 o
   1   6   3      119.07      109.62      1.76 o
   2   6   3      376.06      401.49      4.27 o
   3   6   3      398.25      361.30      5.17 o
   4   6   3       20.25       24.32      1.68 o
   5   6   3       13.60       11.48      1.59 o
   6   6   3      144.15      144.05      3.68 o
   7   6   3       91.90       82.55      3.02 o
   8   6   3       10.11        5.25      2.72 o
   9   6   3       24.86       18.95      3.44 o
   0   7   3     1895.27     1917.18     21.98 o
   1   7   3       24.36       22.97      0.96 o
   2   7   3       20.68       26.05      1.12 o
   3   7   3      313.57      319.98      4.64 o
   4   7   3       57.40       53.54      2.69 o
   5   7   3       25.68       22.66      1.80 o
   6   7   3       50.85       49.30      2.43 o
   7   7   3      139.59      132.99      5.64 o
   8   7   3        0.21       -2.39      2.39 o
   9   7   3        1.03        1.39      3.59 o
   0   8   3      101.92      107.93      2.63 o
   1   8   3      107.33      103.44      1.77 o
   2   8   3      303.33      313.54      3.63 o
   3   8   3        7.27       11.23      1.42 o
   4   8   3      307.66      307.16      5.41 o
   5   8   3       77.12       77.46      3.32 o
   6   8   3       32.57       34.71      2.68 o
   7   8   3        5.12        5.08      2.09 o
   8   8   3        0.06       -1.19      3.15 o
   0   9   3       67.10       65.68      2.84 o
   1   9   3       26.26       30.17      1.17 o
   2   9   3       38.81       42.47      1.86 o
   3   9   3      621.98      585.11      8.83 o
   4   9   3      498.30      501.48      8.05 o
   5   9   3       67.34       62.45      3.08 o
   6   9   3       20.99       17.75      3.53 o
   7   9   3        4.56        3.78      2.88 o
   8   9   3        3.76        4.01      3.32 o
   0  10   3        0.00        0.41      1.72 o
   1  10   3       52.33       55.06      1.54 o
   2  10   3      123.00      120.19      2.67 o
   3  10   3      166.32      168.43      4.44 o
   4  10   3      186.59      180.70      4.86 o
   5  10   3      108.18      103.62      4.74 o
   6  10   3       11.97       12.40      4.75 o
   7  10   3        4.49        7.31      2.89 o
   0  11   3      291.38      279.71      6.03 o
   1  11   3      396.60      366.57      5.14 o
   2  11   3       40.43       41.29      1.92 o
   3  11   3       52.39       52.30      2.25 o
   4  11   3       78.14       70.09      3.59 o
   5  11   3       14.97       18.76      3.56 o
   6  11   3       39.93       34.26      3.79 o
   7  11   3        0.71       -2.90      2.90 o
   0  12   3        4.29       -1.60      1.88 o
   1  12   3       56.89       51.21      1.95 o
   2  12   3        5.30        4.98      1.48 o
   3  12   3       14.62       10.57      1.96 o
   4  12   3        3.73        0.35      3.48 o
   5  12   3       20.61       22.01      3.05 o
   6  12   3        9.79        7.10      3.12 o
   0  13   3        5.69        2.28      2.42 o
   1  13   3       34.33       33.97      3.10 o
   2  13   3       16.37       15.99      2.20 o
   3  13   3        9.05        2.17      2.21 o
   4  13   3       13.71       16.78      2.99 o
   5  13   3        6.78        5.29      2.64 o
   0  14   3        0.23       -3.68      3.68 o
   1  14   3        7.18        3.04      3.10 o
   2  14   3       18.70       13.38      3.81 o
   3  14   3       33.88       27.39      4.10 o
   4  14   3        2.32        7.43      2.99 o
   0  15   3        5.22        3.46      6.29 o
   1  15   3       10.52        4.67      3.19 o
   2  15   3        2.02        0.62      3.37 o
   3  15   3       17.55       31.09      4.43 o
   0   0   4       24.99        9.86      1.93 o
   1   0   4    11975.85    12457.35    104.61 o
   2   0   4      914.01      895.60      8.87 o
   3   0   4       20.06       17.92      1.51 o
   4   0   4      542.88      533.86      7.11 o
   5   0   4       31.66       28.97      2.06 o
   6   0   4       39.68       39.66      2.68 o
   7   0   4      521.31      474.52      9.47 o
   8   0   4      109.77      119.80      5.73 o
   9   0   4       39.39       30.95      5.44 o
  10   0   4        0.02       -4.20      4.20 o
   0   1   4      216.84      203.33      2.29 o
   1   1   4     3253.70     3136.77     19.01 o
   2   1   4     2628.05     2552.30     16.92 o
   3   1   4      576.99      607.07      5.31 o
   4   1   4      321.32      344.48      3.73 o
   5   1   4      156.33      155.94      2.75 o
   6   1   4       60.00       68.85      2.30 o
   7   1   4      512.69      548.86      7.26 o
   8   1   4       85.21       87.47      3.45 o
   9   1   4        3.74        0.97      2.70 o
  10   1   4        4.93        3.07      3.10 o
   0   2   4     4163.04     3994.41     33.94 o
   1   2   4     1371.93     1346.64      9.08 o
   2   2   4     4487.68     4396.32     29.66 o
   3   2   4      191.89      199.11      2.48 o
   4   2   4       33.83       30.33      1.21 o
   5   2   4      185.30      184.09      2.86 o
   6   2   4       46.79       48.56      1.87 o
   7   2   4       21.90       20.23      2.15 o
   8   2   4       47.87       54.47      3.07 o
   9   2   4       27.15       25.71      3.05 o
   0   3   4     1047.70     1026.30      9.97 o
   1   3   4     2742.13     2576.75     17.22 o
   2   3   4      211.16      192.25      2.17 o
   3   3   4      710.20      663.03      5.71 o
   4   3   4     1302.70     1399.81     11.62 o
   5   3   4       64.12       69.10      1.96 o
   6   3   4       96.78       98.72      2.83 o
   7   3   4       87.14       87.25      3.37 o
   8   3   4       15.70       18.20      2.41 o
   9   3   4        4.00        0.51      2.39 o
   0   4   4       40.94       38.04      1.23 o
   1   4   4      250.36      232.06      2.33 o
   2   4   4       51.06       59.21      1.34 o
   3   4   4       33.32       19.50      1.02 o
   4   4   4      960.16     1076.84      9.14 o
   5   4   4      122.94      119.11      2.79 o
   6   4   4      129.48      121.67      3.43 o
   7   4   4       24.27       27.87      2.19 o
   8   4   4       12.94        9.70      2.31 o
   9   4   4        9.49        9.62      2.83 o
   0   5   4     3956.07     4026.39     38.43 o
   1   5   4      605.40      606.26      4.92 o
   2   5   4      180.62      215.67      2.75 o
   3   5   4      900.16      873.57      8.21 o
   4   5   4       75.86       88.66      1.98 o
   5   5   4       11.68       11.50      1.32 o
   6   5   4       48.21       54.49      2.34 o
   7   5   4       44.47       40.21      2.15 o
   8   5   4        1.98        1.26      2.15 o
   9   5   4       13.60       12.97      3.26 o
   0   6   4      578.47      561.13      6.40 o
   1   6   4      403.68      420.81      3.89 o
   2   6   4      269.87      280.57      3.32 o
   3   6   4       72.70       75.42      1.98 o
   4   6   4      114.21      111.31      3.27 o
   5   6   4        4.35        4.67      1.23 o
   6   6   4      123.90      134.59      3.69 o
   7   6   4       19.27       15.92      2.49 o
   8   6   4        2.87        4.75      2.62 o
   9   6   4        5.41        4.69      3.17 o
   0   7   4      173.51      178.99      3.39 o
   1   7   4      100.57      102.59      1.82 o
   2   7   4      364.08      389.54      4.02 o
   3   7   4       27.92       24.19      1.53 o
   4   7   4       89.48       80.92      2.85 o
   5   7   4        2.90        2.68      1.44 o
   6   7   4      394.38      366.82      6.06 o
   7   7   4       90.74       85.38      4.15 o
   8   7   4        6.26        5.04      2.57 o
   9   7   4        2.83        0.57      3.41 o
   0   8   4        0.62        0.71      1.11 o
   1   8   4      140.02      162.10      2.55 o
   2   8   4      121.72      111.22      1.93 o
   3   8   4      648.44      650.03      8.09 o
   4   8   4       54.65       67.04      2.68 o
   5   8   4      103.75      104.47      3.92 o
   6   8   4       17.96       17.96      2.24 o
   7   8   4       11.09        6.22      2.58 o
   8   8   4        4.12        3.67      3.31 o
   0   9   4        0.60        2.73      1.12 o
   1   9   4      218.08      201.56      2.78 o
   2   9   4       47.23       49.75      1.56 o
   3   9   4       72.48       78.42      2.97 o
   4   9   4       43.87       47.75      2.69 o
   5   9   4       20.05       13.61      2.03 o
   6   9   4        8.20        7.65      1.86 o
   7   9   4       15.11       11.87      3.23 o
   8   9   4        4.33       -0.14      3.12 o
   0  10   4      121.37      139.14      4.32 o
   1  10   4      232.06      226.45      2.95 o
   2  10   4       72.86       76.69      2.01 o
   3  10   4      963.87      957.59     13.80 o
   4  10   4      372.92      356.54      7.12 o
   5  10   4      122.29      120.62      5.40 o
   6  10   4       12.47        8.34      3.13 o
   7  10   4        3.24        2.81      2.79 o
   0  11   4       36.96       28.95      2.76 o
   1  11   4       33.20       38.99      2.00 o
   2  11   4      205.36      187.05      3.55 o
   3  11   4       29.35       27.72      1.96 o
   4  11   4       37.85       43.37      3.62 o
   5  11   4       61.67       70.41      5.06 o
   6  11   4       10.49        7.56      2.94 o
   7  11   4        0.39       -2.98      2.98 o
   0  12   4      108.02      116.61      4.43 o
   1  12   4       25.93       28.05      1.89 o
   2  12   4       47.61       45.68      2.49 o
   3  12   4       17.29       17.24      2.21 o
   4  12   4       48.98       54.70      5.13 o
   5  12   4       31.50       35.70      3.69 o
   6  12   4        3.60        2.39      3.48 o
   0  13   4       39.35       29.97      3.19 o
   1  13   4       55.21       48.27      3.35 o
   2  13   4        6.92        5.91      1.79 o
   3  13   4        7.72        7.94      2.38 o
   4  13   4        2.09        3.58      2.63 o
   5  13   4        1.23       -2.62      2.62 o
   0  14   4        5.37        1.64      3.25 o
   1  14   4        1.51        2.21      3.26 o
   2  14   4        8.52        6.97      3.33 o
   3  14   4        3.07        6.85      4.20 o
   4  14   4       55.93       67.00      5.68 o
   0  15   4        0.01        7.31      6.09 o
   1  15   4        7.01       10.08      4.52 o
   2  15   4        1.10       -3.62      4.43 o
   3  15   4        4.25        1.76      5.17 o
   1   0   5    28271.29    33068.11    315.49 o
   2   0   5      194.55      141.74      2.67 o
   3   0   5       24.99       26.19      1.66 o
   4   0   5       20.61       18.94      1.70 o
   5   0   5       49.51       57.69      2.61 o
   6   0   5       40.15       39.97      2.84 o
   7   0   5       82.96       88.54      4.75 o
   8   0   5      120.60      122.94      5.69 o
   9   0   5       23.47       22.83      5.19 o
   0   1   5    25191.52    28957.39    244.45 o
   1   1   5     1456.76     1371.53      8.69 o
   2   1   5      354.38      338.34      2.97 o
   3   1   5      144.73      149.79      2.19 o
   4   1   5       47.56       43.54      1.47 o
   5   1   5       57.04       50.88      1.71 o
   6   1   5      709.16      705.45      7.37 o
   7   1   5       46.38       52.49      2.75 o
   8   1   5      106.72      116.10      4.06 o
   9   1   5        3.16        2.90      2.76 o
   0   2   5      307.64      298.08      3.23 o
   1   2   5     1185.40     1081.55      7.24 o
   2   2   5      885.66      832.07      6.16 o
   3   2   5     2084.82     2168.08     14.85 o
   4   2   5      530.39      536.73      4.98 o
   5   2   5      210.67      217.12      3.12 o
   6   2   5       62.90       71.62      2.19 o
   7   2   5      132.42      156.59      4.15 o
   8   2   5        9.53        9.30      2.26 o
   9   2   5       15.89       15.64      3.07 o
   0   3   5      814.59      771.79      7.31 o
   1   3   5      109.50       90.35      1.23 o
   2   3   5      192.52      186.66      2.12 o
   3   3   5      289.65      297.23      3.31 o
   4   3   5      921.32      980.49      8.18 o
   5   3   5       22.90       24.93      1.40 o
   6   3   5       97.57       92.85      2.64 o
   7   3   5      128.37      131.78      3.67 o
   8   3   5       35.76       38.85      3.19 o
   9   3   5       17.43       16.04      2.83 o
   0   4   5     2574.20     2404.48     21.70 o
   1   4   5      303.41      287.36      2.67 o
   2   4   5      506.97      516.34      4.38 o
   3   4   5     1991.83     1981.25     15.17 o
   4   4   5      207.83      225.57      3.07 o
   5   4   5       89.15      110.66      2.62 o
   6   4   5       91.97       85.39      2.97 o
   7   4   5       17.85       24.08      2.09 o
   8   4   5       14.33       13.26      2.47 o
   9   4   5        0.95       -1.20      2.60 o
   0   5   5      953.56      921.25      9.89 o
   1   5   5      264.53      288.72      2.86 o
   2   5   5      436.51      439.80      4.18 o
   3   5   5      219.09      214.86      2.75 o
   4   5   5       53.29       67.40      2.13 o
   5   5   5      160.07      159.58      4.08 o
   6   5   5       91.00       92.74      2.57 o
   7   5   5       75.11       78.98      2.65 o
   8   5   5       19.53       16.96      2.41 o
   9   5   5        1.33       -1.30      2.80 o
   0   6   5      582.89      616.83      6.76 o
   1   6   5      224.00      217.32      2.36 o
   2   6   5      120.43      107.71      1.80 o
   3   6   5      177.38      161.09      2.59 o
   4   6   5       64.41       60.27      1.67 o
   5   6   5      331.73      310.83      4.93 o
   6   6   5       12.28       14.66      1.73 o
   7   6   5      173.93      174.80      4.43 o
   8   6   5        9.19        8.34      2.65 o
   9   6   5       16.22       12.84      3.44 o
   0   7   5      652.45      641.53      7.91 o
   1   7   5      109.02      106.83      1.80 o
   2   7   5      720.47      751.67      6.75 o
   3   7   5      235.19      245.74      3.47 o
   4   7   5       82.27       97.56      2.49 o
   5   7   5       48.19       38.64      1.83 o
   6   7   5       66.55       74.77      2.80 o
   7   7   5       72.68       68.04      3.80 o
   8   7   5        4.94        4.45      2.75 o
   0   8   5        0.46       -0.92      1.02 o
   1   8   5      213.33      221.65      2.85 o
   2   8   5      359.03      349.81      4.04 o
   3   8   5        5.02       13.20      1.51 o
   4   8   5      349.42      341.86      6.12 o
   5   8   5       55.59       52.62      2.35 o
   6   8   5        3.78        1.20      2.04 o
   7   8   5       41.93       44.47      3.66 o
   8   8   5       10.52        4.88      3.28 o
   0   9   5       30.65       27.77      2.32 o
   1   9   5       13.81       15.32      1.10 o
   2   9   5        4.28        3.90      1.06 o
   3   9   5      484.43      453.82      6.58 o
   4   9   5      680.15      679.35     11.20 o
   5   9   5        4.56        4.25      1.83 o
   6   9   5        6.89        6.78      2.15 o
   7   9   5        1.78       -2.32      2.32 o
   8   9   5        3.82        2.84      3.19 o
   0  10   5      493.08      443.13      7.43 o
   1  10   5      103.53      106.75      2.31 o
   2  10   5       42.87       51.57      1.91 o
   3  10   5        4.66        8.90      1.77 o
   4  10   5      209.48      213.09      5.27 o
   5  10   5       12.87       11.25      2.38 o
   6  10   5       40.18       37.60      3.12 o
   7  10   5        2.54        5.23      3.05 o
   0  11   5        0.89        0.28      1.80 o
   1  11   5       23.21       19.05      1.42 o
   2  11   5       79.91       77.79      2.29 o
   3  11   5       58.86       62.34      2.79 o
   4  11   5        8.35        6.57      2.63 o
   5  11   5       10.49        5.28      2.77 o
   6  11   5        4.40        5.76      3.06 o
   7  11   5        4.77        5.28      3.53 o
   0  12   5      406.78      372.54      7.81 o
   1  12   5      310.78      297.64      4.92 o
   2  12   5       17.75       20.26      2.03 o
   3  12   5       40.00       29.22      2.84 o
   4  12   5        1.12       -1.05      2.35 o
   5  12   5        1.21        4.71      2.80 o
   6  12   5        6.58        7.88      3.16 o
   0  13   5        4.35       -1.07      2.70 o
   1  13   5        1.72        3.72      2.48 o
   2  13   5        9.13       13.76      2.05 o
   3  13   5        7.04        5.99      2.71 o
   4  13   5        7.14        7.93      2.64 o
   5  13   5        2.89        5.76      3.32 o
   0  14   5        8.73        0.06      2.69 o
   1  14   5        4.68        4.47      2.64 o
   2  14   5        2.42       -1.49      3.00 o
   3  14   5       21.65       26.67      3.83 o
   4  14   5       20.67       25.78      5.52 o
   0  15   5        0.37        0.33      4.60 o
   1  15   5        3.40        6.87      3.76 o
   2  15   5       15.15       22.19      3.97 o
   3  15   5        1.88        3.97      3.56 o
   0   0   6    60850.35    76182.18    906.82 o
   1   0   6     8454.96     8666.00     73.18 o
   2   0   6      832.95      789.68      8.13 o
   3   0   6      206.52      168.49      3.29 o
   4   0   6     1060.00     1073.22     14.77 o
   5   0   6        8.93       13.42      1.77 o
   6   0   6      430.86      441.58      7.78 o
   7   0   6      194.50      206.64      7.36 o
   8   0   6        1.28        2.82      2.81 o
   9   0   6       29.53       24.22      5.33 o
   0   1   6       21.06       21.50      0.89 o
   1   1   6     4560.43     4478.39     27.07 o
   2   1   6      374.60      398.01      3.35 o
   3   1   6      784.93      725.78      5.73 o
   4   1   6       98.25       88.79      2.02 o
   5   1   6      199.23      194.60      3.06 o
   6   1   6       92.20       97.82      2.72 o
   7   1   6      226.61      223.63      4.78 o
   8   1   6       67.02       81.54      3.48 o
   9   1   6        4.88        3.10      2.79 o
   0   2   6     4650.05     4513.05     38.52 o
   1   2   6     2535.28     2434.28     15.06 o
   2   2   6      334.79      321.87      3.05 o
   3   2   6       14.42       17.63      1.00 o
   4   2   6      543.53      558.63      5.09 o
   5   2   6       44.16       39.05      1.51 o
   6   2   6       11.81       15.65      1.46 o
   7   2   6       46.79       42.80      2.63 o
   8   2   6       16.03       18.28      2.60 o
   9   2   6       34.27       38.20      3.76 o
   0   3   6       28.07       31.52      1.14 o
   1   3   6      115.55      107.02      1.44 o
   2   3   6      322.44      311.71      2.94 o
   3   3   6     1883.24     2021.43     14.56 o
   4   3   6      220.78      224.46      3.03 o
   5   3   6       31.43       31.35      1.61 o
   6   3   6      186.33      189.82      3.92 o
   7   3   6       51.55       50.37      2.37 o
   8   3   6        9.04        4.37      2.35 o
   9   3   6       12.44       17.11      2.85 o
   0   4   6        8.91        7.99      0.92 o
   1   4   6      101.24       93.15      1.39 o
   2   4   6      690.51      654.68      5.35 o
   3   4   6     1990.58     2014.08     15.11 o
   4   4   6      116.49      132.35      2.26 o
   5   4   6       77.55       88.78      2.40 o
   6   4   6       12.46       14.90      1.89 o
   7   4   6       70.65       70.27      2.93 o
   8   4   6        0.05        2.61      2.18 o
   9   4   6        4.74        1.02      2.64 o
   0   5   6      425.56      398.65      4.66 o
   1   5   6      996.17     1020.69      7.54 o
   2   5   6      333.53      331.02      3.18 o
   3   5   6      256.38      252.43      3.12 o
   4   5   6       15.28       20.21      1.25 o
   5   5   6      135.11      126.86      3.30 o
   6   5   6       38.15       33.88      1.82 o
   7   5   6      102.95      101.64      3.05 o
   8   5   6        0.04        1.72      2.26 o
   9   5   6        0.42       -1.43      2.95 o
   0   6   6       13.94       17.42      1.26 o
   1   6   6      521.23      548.13      4.68 o
   2   6   6       98.95      103.69      1.74 o
   3   6   6       65.72       70.14      1.66 o
   4   6   6       46.32       50.54      1.62 o
   5   6   6       74.99       63.69      2.22 o
   6   6   6      322.80      307.61      5.66 o
   7   6   6       82.74       81.03      3.60 o
   8   6   6       14.80       11.14      2.51 o
   9   6   6        0.57        0.90      3.07 o
   0   7   6     1690.23     1708.89     16.73 o
   1   7   6      340.52      353.18      3.43 o
   2   7   6       64.04       71.92      1.66 o
   3   7   6      109.41      115.38      2.59 o
   4   7   6        3.98        2.68      1.01 o
   5   7   6       85.13       77.92      2.26 o
   6   7   6       14.84       15.21      1.58 o
   7   7   6       61.17       64.82      4.34 o
   8   7   6        1.51       -1.79      2.56 o
   0   8   6      129.98      143.22      3.18 o
   1   8   6       94.01      100.57      1.91 o
   2   8   6       39.79       40.51      1.47 o
   3   8   6      795.51      762.25      7.49 o
   4   8   6      302.27      290.41      4.32 o
   5   8   6       23.81       21.57      1.91 o
   6   8   6       24.43       16.53      1.99 o
   7   8   6       18.27       17.35      3.24 o
   8   8   6        0.24       -1.18      3.03 o
   0   9   6       40.19       33.95      2.37 o
   1   9   6       87.92       89.43      1.97 o
   2   9   6      141.49      130.88      2.50 o
   3   9   6      219.60      208.01      3.28 o
   4   9   6      373.74      382.45      5.94 o
   5   9   6        4.71        4.72      1.51 o
   6   9   6        3.38        3.62      2.17 o
   7   9   6       12.71       10.92      2.64 o
   8   9   6        0.17        0.81      3.12 o
   0  10   6        3.15        5.54      1.51 o
   1  10   6      136.82      138.06      2.63 o
   2  10   6      155.92      145.74      2.91 o
   3  10   6      707.33      672.40      9.07 o
   4  10   6       13.20       16.88      1.67 o
   5  10   6      119.85      107.98      7.54 o
   6  10   6        1.66        4.26      2.39 o
   7  10   6       12.39        7.28      2.95 o
   0  11   6        3.55        5.40      1.93 o
   1  11   6       38.32       36.65      1.54 o
   2  11   6       17.90       22.27      1.58 o
   3  11   6        2.33        2.99      1.61 o
   4  11   6       21.28       20.50      2.34 o
   5  11   6        8.31        6.42      2.45 o
   6  11   6       39.41       47.94      4.50 o
   7  11   6        7.45       10.71      3.55 o
   0  12   6       90.67       88.38      4.30 o
   1  12   6      141.45      139.49      3.38 o
   2  12   6      123.43      122.57      4.15 o
   3  12   6        3.77       -0.40      2.11 o
   4  12   6       15.19       18.17      2.69 o
   5  12   6        7.07        0.30      3.75 o
   6  12   6       10.38        8.31      3.18 o
   0  13   6       47.98       46.22      5.01 o
   1  13   6       32.75       36.36      3.07 o
   2  13   6       22.05       17.32      2.69 o
   3  13   6       30.51       33.78      3.59 o
   4  13   6       13.91       13.82      2.96 o
   5  13   6        3.03        1.30      3.07 o
   0  14   6       10.71        4.77      4.04 o
   1  14   6       11.70        9.29      2.78 o
   2  14   6        6.14        6.24      3.13 o
   3  14   6       16.40       22.54      3.65 o
   4  14   6       17.36       23.90      4.17 o
   0  15   6       11.60       16.04      5.39 o
   1  15   6        5.71        4.80      3.58 o
   2  15   6       11.42       13.61      3.61 o
   1   0   7    11399.28    12225.78    102.96 o
   2   0   7     2007.27     1975.90     17.87 o
   3   0   7      583.21      631.17      7.23 o
   4   0   7       17.63       17.15      1.62 o
   5   0   7        3.01        5.60      1.63 o
   6   0   7      408.79      433.63      8.18 o
   7   0   7     1020.62     1072.16     16.58 o
   8   0   7        0.03       -2.77      2.77 o
   9   0   7        0.99       -1.24      4.08 o
   0   1   7    17274.79    18477.00    155.45 o
   1   1   7      405.24      348.00      3.21 o
   2   1   7       99.33       91.97      1.53 o
   3   1   7      690.30      738.92      5.86 o
   4   1   7       28.39       37.79      1.36 o
   5   1   7       21.54       21.42      1.36 o
   6   1   7      178.39      179.18      3.56 o
   7   1   7       97.46      103.34      3.51 o
   8   1   7       72.68       79.99      4.37 o
   9   1   7        6.66        3.18      2.81 o
   0   2   7      254.09      230.26      2.93 o
   1   2   7     1340.32     1363.53      8.84 o
   2   2   7      293.24      291.47      2.99 o
   3   2   7      305.15      312.44      3.22 o
   4   2   7       73.16       68.63      1.72 o
   5   2   7       36.67       37.23      1.61 o
   6   2   7      156.69      164.02      3.30 o
   7   2   7       10.61       15.18      2.11 o
   8   2   7        4.24        8.38      2.38 o
   9   2   7        7.90        1.29      2.83 o
   0   3   7     1124.82     1132.32     10.57 o
   1   3   7      293.98      288.57      2.54 o
   2   3   7      361.37      364.76      3.21 o
   3   3   7      481.35      499.21      4.54 o
   4   3   7     1403.31     1509.08     11.56 o
   5   3   7       39.68       39.09      1.67 o
   6   3   7       74.04       70.02      2.59 o
   7   3   7       33.87       34.11      2.70 o
   8   3   7       17.97       16.63      2.81 o
   9   3   7       14.66       14.82      3.09 o
   0   4   7      104.52      118.79      2.21 o
   1   4   7      196.51      197.67      2.16 o
   2   4   7      543.81      503.80      4.25 o
   3   4   7      150.21      165.60      2.80 o
   4   4   7       60.20       67.50      1.80 o
   5   4   7      251.72      250.91      3.53 o
   6   4   7       65.87       68.29      2.66 o
   7   4   7       15.21       12.34      1.95 o
   8   4   7       57.18       55.88      3.65 o
   9   4   7       10.87       11.66      2.92 o
   0   5   7       47.76       48.04      1.54 o
   1   5   7      208.71      216.89      2.40 o
   2   5   7      171.48      180.57      2.22 o
   3   5   7      105.02      107.99      1.81 o
   4   5   7      123.95      128.75      2.44 o
   5   5   7      183.67      170.04      3.48 o
   6   5   7      135.64      133.59      3.35 o
   7   5   7      244.68      233.13      4.78 o
   8   5   7        5.10        5.70      2.43 o
   9   5   7       12.97       10.20      3.17 o
   0   6   7     1380.12     1362.60     13.77 o
   1   6   7      424.60      427.59      3.86 o
   2   6   7      645.92      650.88      5.49 o
   3   6   7      322.02      328.16      4.07 o
   4   6   7       13.35       13.50      1.27 o
   5   6   7       50.37       47.06      2.01 o
   6   6   7       62.03       63.59      3.09 o
   7   6   7       48.35       49.77      3.80 o
   8   6   7       12.07        5.08      2.45 o
   9   6   7        8.49        3.53      3.15 o
   0   7   7        2.44        4.13      1.09 o
   1   7   7      116.60      112.73      1.87 o
   2   7   7       30.98       40.48      1.28 o
   3   7   7       18.37       16.09      1.10 o
   4   7   7       14.08       16.67      1.33 o
   5   7   7      351.62      333.53      4.69 o
   6   7   7        5.30        5.17      1.50 o
   7   7   7        6.64        5.21      2.10 o
   8   7   7        8.92       12.92      3.12 o
   0   8   7       92.67       97.57      2.75 o
   1   8   7      158.22      155.40      2.18 o
   2   8   7      159.31      160.54      2.67 o
   3   8   7      143.28      134.99      2.62 o
   4   8   7      259.67      244.74      4.50 o
   5   8   7       29.24       28.24      2.08 o
   6   8   7       39.91       33.30      2.46 o
   7   8   7       35.18       29.30      3.17 o
   8   8   7        0.10        0.49      2.68 o
   0   9   7      231.13      228.12      4.66 o
   1   9   7        9.72        6.70      1.06 o
   2   9   7      219.50      216.19      3.93 o
   3   9   7     1228.24     1218.59     11.34 o
   4   9   7      156.12      170.23      4.15 o
   5   9   7       16.22       15.72      2.10 o
   6   9   7       88.16       90.74      3.98 o
   7   9   7        6.44        6.38      2.55 o
   8   9   7        3.39       -1.53      3.73 o
   0  10   7      154.33      157.25      5.15 o
   1  10   7       52.83       61.55      1.86 o
   2  10   7      112.61      117.55      2.76 o
   3  10   7       10.06       10.48      1.37 o
   4  10   7      127.74      121.60      3.31 o
   5  10   7        9.50       10.37      2.43 o
   6  10   7        3.72        6.56      2.16 o
   7  10   7       17.75       19.35      3.28 o
   0  11   7      165.90      166.45      5.33 o
   1  11   7       77.17       77.97      2.47 o
   2  11   7       33.13       39.34      1.93 o
   3  11   7      112.11      116.97      3.10 o
   4  11   7       17.21       13.90      1.89 o
   5  11   7       11.70        9.39      2.21 o
   6  11   7        5.15        1.93      2.47 o
   0  12   7      246.74      233.88      6.51 o
   1  12   7      139.47      139.02      3.50 o
   2  12   7       13.36       16.71      2.09 o
   3  12   7        6.62        4.08      2.09 o
   4  12   7        5.13        2.41      2.38 o
   5  12   7        0.30       -2.58      2.58 o
   6  12   7       13.86       14.20      3.43 o
   0  13   7        9.28        9.05      3.05 o
   1  13   7       41.59       39.15      2.64 o
   2  13   7       25.63       21.08      3.36 o
   3  13   7       36.34       37.19      3.63 o
   4  13   7        2.29       -0.51      2.56 o
   5  13   7        0.72        0.09      3.05 o
   0  14   7       21.58       26.64      5.22 o
   1  14   7        8.77        3.04      2.68 o
   2  14   7        6.91        7.79      3.08 o
   3  14   7        2.24        6.27      3.24 o
   4  14   7       28.84       41.52      5.13 o
   0  15   7        3.32        5.46      5.07 o
   1  15   7        8.41        9.03      3.90 o
   2  15   7        5.23        4.12      3.41 o
   0   0   8    25802.13    28941.78    344.32 o
   1   0   8     1818.86     1765.30     15.91 o
   2   0   8     1086.54     1096.81     11.36 o
   3   0   8       71.56       78.00      2.33 o
   4   0   8      191.03      206.17      3.97 o
   5   0   8        9.67        9.98      1.74 o
   6   0   8      991.22     1003.47     14.71 o
   7   0   8       29.41       45.31      4.23 o
   8   0   8        1.68        1.75      2.95 o
   9   0   8       42.25       43.05      5.91 o
   0   1   8       82.21       85.29      1.83 o
   1   1   8     1744.43     1647.41     10.58 o
   2   1   8      260.59      252.41      2.53 o
   3   1   8      335.68      316.39      3.21 o
   4   1   8      189.09      206.44      2.79 o
   5   1   8      405.74      407.88      4.87 o
   6   1   8       44.69       47.76      2.33 o
   7   1   8      195.56      204.12      5.15 o
   8   1   8       11.71       11.85      2.39 o
   9   1   8        5.24        1.11      3.02 o
   0   2   8      169.56      184.26      3.05 o
   1   2   8      407.88      397.76      3.23 o
   2   2   8      273.01      287.57      2.75 o
   3   2   8       96.17      103.80      1.88 o
   4   2   8      119.61      143.07      2.41 o
   5   2   8        1.10        2.42      1.12 o
   6   2   8       32.18       35.09      1.92 o
   7   2   8      144.17      134.60      3.75 o
   8   2   8       51.07       61.24      3.53 o
   9   2   8        4.38        0.61      2.86 o
   0   3   8      254.50      266.79      3.46 o
   1   3   8      156.33      156.33      1.82 o
   2   3   8      261.91      286.39      2.83 o
   3   3   8     1863.44     1976.07     13.57 o
   4   3   8      109.25      123.23      2.42 o
   5   3   8       53.21       52.55      2.00 o
   6   3   8       31.94       29.95      2.05 o
   7   3   8        6.81        6.69      1.95 o
   8   3   8       14.83       17.21      2.52 o
   9   3   8       11.08       11.55      3.20 o
   0   4   8       49.32       48.30      1.51 o
   1   4   8        9.75        9.06      0.69 o
   2   4   8      721.11      686.14      5.73 o
   3   4   8        3.82        3.22      0.84 o
   4   4   8      155.52      184.62      3.36 o
   5   4   8      319.43      291.83      4.15 o
   6   4   8       53.15       56.48      2.12 o
   7   4   8       20.02       22.08      2.21 o
   8   4   8       14.37        5.49      2.79 o
   9   4   8        5.25        3.02      2.80 o
   0   5   8      172.21      181.10      3.04 o
   1   5   8       26.43       23.70      0.89 o
   2   5   8      518.50      490.12      4.33 o
   3   5   8       90.75       85.77      1.85 o
   4   5   8      221.56      248.83      3.14 o
   5   5   8        5.28        4.49      1.31 o
   6   5   8       26.87       29.89      1.96 o
   7   5   8       17.38       18.03      2.24 o
   8   5   8        4.10        6.78      2.54 o
   9   5   8        0.60        2.39      2.98 o
   0   6   8     2130.65     2278.28     21.98 o
   1   6   8      186.23      173.32      2.23 o
   2   6   8       10.38       11.37      0.88 o
   3   6   8       63.45       63.66      1.75 o
   4   6   8      135.37      124.20      3.24 o
   5   6   8      194.09      184.37      3.61 o
   6   6   8      115.95       88.39      2.94 o
   7   6   8       57.41       55.45      3.31 o
   8   6   8       14.65       13.20      2.64 o
   0   7   8      575.73      574.59      6.91 o
   1   7   8      140.74      151.14      2.20 o
   2   7   8        7.76       10.04      0.88 o
   3   7   8       23.15       23.74      1.39 o
   4   7   8       68.02       61.94      2.04 o
   5   7   8      178.64      174.50      3.46 o
   6   7   8       35.16       27.08      2.08 o
   7   7   8       87.69       89.98      3.83 o
   8   7   8        9.70       12.40      3.06 o
   0   8   8       49.17       53.73      1.89 o
   1   8   8      106.05      105.19      2.02 o
   2   8   8       36.24       36.41      1.40 o
   3   8   8       91.91       84.58      2.23 o
   4   8   8       26.53       29.65      1.65 o
   5   8   8      121.87      129.30      3.03 o
   6   8   8       25.59       22.31      2.24 o
   7   8   8       31.75       33.42      3.29 o
   8   8   8       13.57       24.21      3.37 o
   0   9   8       15.10       15.77      1.92 o
   1   9   8        4.31        2.32      0.96 o
   2   9   8      125.26      134.09      2.77 o
   3   9   8      253.90      247.30      3.89 o
   4   9   8      966.21      916.61      9.53 o
   5   9   8        6.86        5.87      1.56 o
   6   9   8        6.58        6.83      2.32 o
   7   9   8        0.63        3.60      2.36 o
   0  10   8       10.78       12.44      2.00 o
   1  10   8        4.86        3.74      1.16 o
   2  10   8      171.30      176.64      3.46 o
   3  10   8       32.98       38.74      1.89 o
   4  10   8       73.40       76.81      2.74 o
   5  10   8       51.91       49.64      3.75 o
   6  10   8        7.48        7.03      2.36 o
   7  10   8        0.27       -2.62      2.62 o
   0  11   8       56.10       64.37      3.07 o
   1  11   8      130.66      135.47      3.35 o
   2  11   8      129.53      134.32      3.27 o
   3  11   8      119.98      124.09      3.21 o
   4  11   8        3.94        2.89      2.38 o
   5  11   8        6.01        3.68      2.54 o
   6  11   8        7.32        2.05      2.74 o
   0  12   8       18.36       19.72      3.07 o
   1  12   8       53.29       51.55      2.60 o
   2  12   8        4.80        5.06      2.06 o
   3  12   8       33.90       37.06      2.68 o
   4  12   8       38.87       36.95      3.81 o
   5  12   8       14.75       14.01      2.80 o
   6  12   8       12.66       15.03      3.52 o
   0  13   8       33.44       34.08      3.77 o
   1  13   8        5.82        6.14      2.51 o
   2  13   8        4.74        2.61      2.31 o
   3  13   8       15.06       15.79      3.15 o
   4  13   8       17.47        9.70      3.46 o
   5  13   8        3.96        2.24      3.29 o
   0  14   8       33.91       27.74      5.22 o
   1  14   8        5.35        5.91      2.71 o
   2  14   8       14.20       15.50      3.40 o
   3  14   8        6.09        7.31      3.32 o
   4  14   8        4.05        2.59      7.69 o
   0  15   8        1.92       -3.83      4.89 o
   1  15   8        0.60       -1.51      3.52 o
   2  15   8       11.54       13.91      3.66 o
   1   0   9       85.55       73.35      2.43 o
   2   0   9      108.18      117.32      2.51 o
   3   0   9      208.48      216.81      3.70 o
   4   0   9        2.46        5.09      1.32 o
   5   0   9        6.36        5.50      1.73 o
   6   0   9       46.34       41.90      3.70 o
   7   0   9      476.80      484.92     10.33 o
   8   0   9       47.79       43.38      4.28 o
   9   0   9        0.44        4.41      4.56 o
   0   1   9      232.45      198.78      2.92 o
   1   1   9      387.50      386.62      3.35 o
   2   1   9     1124.40     1115.48      7.83 o
   3   1   9      678.61      700.51      5.62 o
   4   1   9        0.66       -0.85      0.85 o
   5   1   9       27.80       32.07      1.63 o
   6   1   9      115.00      121.35      3.35 o
   7   1   9      121.01      119.85      3.68 o
   8   1   9       24.15       26.53      2.80 o
   9   1   9       24.22       26.59      3.84 o
   0   2   9      497.53      476.35      5.29 o
   1   2   9      474.35      500.71      3.92 o
   2   2   9      129.25      117.34      1.79 o
   3   2   9      267.36      253.54      2.91 o
   4   2   9       25.03       24.54      1.27 o
   5   2   9       34.23       35.00      1.71 o
   6   2   9       23.72       24.94      1.89 o
   7   2   9      113.16      126.75      3.78 o
   8   2   9       29.62       29.25      2.95 o
   9   2   9       13.30       13.91      3.33 o
   0   3   9        2.17        2.73      0.93 o
   1   3   9      456.15      425.40      3.51 o
   2   3   9      241.18      226.98      2.44 o
   3   3   9      147.34      156.41      2.34 o
   4   3   9      440.60      459.88      4.70 o
   5   3   9      173.41      184.99      3.32 o
   6   3   9        5.88        5.23      1.55 o
   7   3   9       55.54       55.28      3.28 o
   8   3   9        2.37        2.75      2.42 o
   9   3   9        7.16        5.00      3.06 o
   0   4   9      680.74      674.67      7.05 o
   1   4   9       22.95       21.10      0.85 o
   2   4   9       53.57       61.35      1.52 o
   3   4   9       12.53       13.88      1.03 o
   4   4   9      100.38      100.75      2.21 o
   5   4   9      221.96      222.46      3.83 o
   6   4   9       12.23        8.80      1.65 o
   7   4   9       35.78       32.74      2.44 o
   8   4   9        8.48        5.33      2.55 o
   9   4   9       17.78       15.12      3.13 o
   0   5   9      770.52      747.71      7.99 o
   1   5   9      250.31      264.40      2.76 o
   2   5   9      134.77      139.47      2.06 o
   3   5   9       76.99       75.31      1.78 o
   4   5   9      199.92      204.41      3.12 o
   5   5   9       60.86       53.16      2.20 o
   6   5   9      100.30      113.27      3.58 o
   7   5   9       19.86       22.50      2.64 o
   8   5   9       25.62       18.48      2.90 o
   9   5   9       12.95       10.88      3.31 o
   0   6   9      585.51      582.63      6.67 o
   1   6   9      417.06      403.11      3.91 o
   2   6   9      230.38      224.34      3.21 o
   3   6   9       87.21       89.60      1.90 o
   4   6   9        4.72        3.97      1.14 o
   5   6   9      145.86      146.79      3.92 o
   6   6   9       82.19       67.75      2.73 o
   7   6   9       18.26       20.39      2.64 o
   8   6   9       10.52       17.87      2.87 o
   0   7   9        0.24        2.32      1.05 o
   1   7   9        7.51        6.63      0.89 o
   2   7   9      202.36      200.30      2.80 o
   3   7   9       98.77       98.08      2.38 o
   4   7   9       11.23       11.65      1.41 o
   5   7   9       48.35       50.49      2.11 o
   6   7   9       17.18       17.24      2.03 o
   7   7   9        5.61        5.15      2.24 o
   8   7   9        7.28        6.73      3.10 o
   0   8   9      190.58      182.01      3.89 o
   1   8   9       51.50       44.61      1.49 o
   2   8   9      132.39      139.05      2.60 o
   3   8   9      238.27      246.34      3.82 o
   4   8   9       52.10       51.94      2.03 o
   5   8   9      104.35      117.71      2.94 o
   6   8   9       31.80       32.57      2.56 o
   7   8   9        2.25        3.54      2.53 o
   8   8   9       10.60        8.50      3.05 o
   0   9   9       57.65       55.90      2.79 o
   1   9   9       14.07       15.36      1.19 o
   2   9   9      123.49      136.51      3.25 o
   3   9   9     1002.83      975.10     10.04 o
   4   9   9       35.48       39.51      1.90 o
   5   9   9        0.55        0.15      1.48 o
   6   9   9        3.27        3.18      2.30 o
   7   9   9       17.70       14.12      2.83 o
   0  10   9      121.02      126.49      3.98 o
   1  10   9       92.16      100.31      2.67 o
   2  10   9      127.47      127.97      3.02 o
   3  10   9       18.46       16.68      1.61 o
   4  10   9       10.08        8.78      1.54 o
   5  10   9       20.00       18.97      2.60 o
   6  10   9       29.03       28.23      3.45 o
   7  10   9        1.76        2.33      2.99 o
   0  11   9        0.21       -1.75      1.75 o
   1  11   9       74.10       71.22      2.32 o
   2  11   9       32.20       34.11      2.05 o
   3  11   9       21.27       28.73      2.22 o
   4  11   9       53.20       53.53      3.59 o
   5  11   9        2.45        2.51      2.20 o
   6  11   9        0.57        0.02      2.61 o
   0  12   9       86.65       77.86      3.63 o
   1  12   9       28.04       34.66      2.24 o
   2  12   9       12.14       13.43      2.39 o
   3  12   9       12.42       15.57      2.17 o
   4  12   9       16.95       10.25      2.67 o
   5  12   9       13.14       13.60      2.87 o
   0  13   9        0.35        2.29      2.88 o
   1  13   9       32.78       32.59      3.46 o
   2  13   9       14.51       17.23      2.85 o
   3  13   9       19.22       20.67      4.27 o
   4  13   9       17.38       18.60      3.29 o
   0  14   9        0.00       -2.70      3.83 o
   1  14   9        0.11       -0.63      2.49 o
   2  14   9        7.96        6.31      3.23 o
   3  14   9        2.34        1.09      3.05 o
   0  15   9        5.85       15.41      5.75 o
   1  15   9        1.62        0.61      3.65 o
   0   0  10     1345.83     1284.27     17.12 o
   1   0  10      169.51      160.88      2.75 o
   2   0  10      145.76      135.10      2.81 o
   3   0  10       17.05       14.04      1.40 o
   4   0  10       67.13       65.01      2.59 o
   5   0  10       37.56       34.34      2.53 o
   6   0  10      657.49      682.12     12.59 o
   7   0  10       53.43       49.63      3.99 o
   8   0  10       11.95        8.58      3.35 o
   9   0  10       33.15       31.05      5.67 o
   0   1  10      200.58      209.44      3.16 o
   1   1  10      693.55      697.96      5.35 o
   2   1  10      409.01      422.10      3.65 o
   3   1  10      115.90      121.67      2.25 o
   4   1  10       17.44       19.73      1.23 o
   5   1  10      131.02      127.96      2.87 o
   6   1  10       19.36       21.05      2.00 o
   7   1  10        2.30        0.11      1.91 o
   8   1  10       27.50       33.21      3.11 o
   9   1  10       14.27       11.66      3.48 o
   0   2  10     3909.94     4029.11     35.06 o
   1   2  10      463.60      495.67      3.96 o
   2   2  10      135.24      122.54      1.85 o
   3   2  10      390.63      424.42      3.97 o
   4   2  10       98.13      106.50      2.25 o
   5   2  10      158.67      176.01      3.36 o
   6   2  10       39.06       43.76      2.69 o
   7   2  10       64.66       64.74      3.26 o
   8   2  10       66.98       73.70      4.09 o
   9   2  10        7.51        2.42      2.94 o
   0   3  10       28.93       26.13      1.43 o
   1   3  10      136.51      135.75      2.05 o
   2   3  10      174.93      165.60      2.11 o
   3   3  10      469.81      521.96      5.10 o
   4   3  10      126.00      122.99      2.47 o
   5   3  10       67.54       64.79      2.30 o
   6   3  10      118.80      133.13      3.82 o
   7   3  10       14.03       10.39      2.15 o
   8   3  10       19.89       23.08      2.98 o
   9   3  10        6.47        6.69      3.06 o
   0   4  10      149.84      155.96      2.76 o
   1   4  10     1074.76     1087.56      7.68 o
   2   4  10      384.77      395.29      3.70 o
   3   4  10       13.79       18.50      1.15 o
   4   4  10      108.72      106.94      2.36 o
   5   4  10       15.36       18.65      1.63 o
   6   4  10       21.25       25.30      1.97 o
   7   4  10       34.51       38.60      2.37 o
   8   4  10       12.28       17.66      2.85 o
   9   4  10        2.03       -2.77      2.77 o
   0   5  10      364.96      362.12      4.60 o
   1   5  10       11.42        9.62      0.83 o
   2   5  10       96.73       96.68      1.95 o
   3   5  10      163.46      170.45      2.64 o
   4   5  10      327.13      316.17      4.23 o
   5   5  10       35.90       28.47      1.78 o
   6   5  10        2.15       -0.02      1.55 o
   7   5  10        0.35       -2.10      2.10 o
   8   5  10        4.41       11.83      2.76 o
   0   6  10      405.69      397.21      5.15 o
   1   6  10       18.46       19.97      0.98 o
   2   6  10       39.73       38.45      1.35 o
   3   6  10       48.21       51.71      1.73 o
   4   6  10      166.25      160.30      2.90 o
   5   6  10      198.07      207.06      3.72 o
   6   6  10       32.23       33.65      2.27 o
   7   6  10       79.34       75.00      4.47 o
   8   6  10       22.78       24.93      3.17 o
   0   7  10      178.30      197.16      3.50 o
   1   7  10      175.40      189.39      2.68 o
   2   7  10        0.07       -0.12      0.90 o
   3   7  10      128.59      131.18      2.56 o
   4   7  10       99.25      111.86      2.98 o
   5   7  10      144.74      153.12      3.42 o
   6   7  10       41.45       43.23      2.75 o
   7   7  10       76.10       71.70      3.64 o
   8   7  10       25.67       33.51      3.79 o
   0   8  10       32.09       28.58      1.92 o
   1   8  10       23.81       25.94      1.27 o
   2   8  10       62.42       69.49      2.21 o
   3   8  10       53.05       54.30      2.08 o
   4   8  10      121.81      131.04      3.09 o
   5   8  10      275.48      272.40      4.83 o
   6   8  10        7.86        9.64      2.15 o
   7   8  10       24.36       20.09      3.02 o
   0   9  10       34.62       36.45      2.45 o
   1   9  10       99.12      105.00      2.56 o
   2   9  10      131.17      127.11      2.74 o
   3   9  10      159.02      168.99      3.51 o
   4   9  10       51.99       52.10      2.14 o
   5   9  10       54.97       67.16      4.30 o
   6   9  10       11.48       10.93      2.58 o
   7   9  10        7.53        8.34      2.77 o
   0  10  10        0.28       -1.27      2.04 o
   1  10  10       15.35       14.27      1.43 o
   2  10  10      160.08      157.40      3.47 o
   3  10  10      122.38      122.03      3.23 o
   4  10  10       93.53       98.37      3.78 o
   5  10  10       50.17       55.36      3.42 o
   6  10  10       22.22       20.90      2.81 o
   7  10  10        1.17       -0.35      3.39 o
   0  11  10       57.57       46.64      3.06 o
   1  11  10        1.69        2.89      1.24 o
   2  11  10       67.35       64.90      2.68 o
   3  11  10       49.96       53.60      2.81 o
   4  11  10       46.81       53.40      3.06 o
   5  11  10       15.47       15.55      3.35 o
   6  11  10        6.75        3.83      2.86 o
   0  12  10       96.77      100.67      3.93 o
   1  12  10       20.55       17.12      2.20 o
   2  12  10       21.04       23.80      2.67 o
   3  12  10       23.44       23.35      2.64 o
   4  12  10       44.79       52.35      3.42 o
   5  12  10       12.90       12.48      2.89 o
   0  13  10       11.09       11.39      4.08 o
   1  13  10       11.05        8.64      2.68 o
   2  13  10        1.94        4.35      2.49 o
   3  13  10        8.16        8.33      3.23 o
   4  13  10        8.21        7.39      3.70 o
   0  14  10        1.74       -1.68      3.99 o
   1  14  10        0.49       -1.85      2.63 o
   2  14  10        1.99       -2.81      3.91 o
   3  14  10        3.41        3.88      3.18 o
   1   0  11     2425.79     2355.61     21.29 o
   2   0  11     1482.06     1488.81     14.26 o
   3   0  11      336.84      351.27      5.26 o
   4   0  11        0.85       -0.16      1.37 o
   5   0  11        0.12       -0.51      1.89 o
   6   0  11        0.31        7.18      2.71 o
   7   0  11      124.17      122.00      6.02 o
   8   0  11       44.82       49.13      6.26 o
   9   0  11        0.37       -2.27      4.38 o
   0   1  11      114.62      150.43      3.26 o
   1   1  11     2171.14     2238.79     14.60 o
   2   1  11      434.54      437.33      4.02 o
   3   1  11       12.05       11.09      1.00 o
   4   1  11        3.24        0.97      1.03 o
   5   1  11        0.04        0.47      1.36 o
   6   1  11      242.67      259.45      5.34 o
   7   1  11       76.34       76.75      4.16 o
   8   1  11       85.63       98.19      4.34 o
   9   1  11       50.79       54.06      4.57 o
   0   2  11        8.19        7.85      1.04 o
   1   2  11      746.71      717.14      5.48 o
   2   2  11      483.36      477.78      4.05 o
   3   2  11      434.65      465.54      4.49 o
   4   2  11       53.29       52.67      1.80 o
   5   2  11      259.98      263.34      4.10 o
   6   2  11        9.91       12.02      1.91 o
   7   2  11       62.78       64.24      2.75 o
   8   2  11       11.02       12.16      2.82 o
   9   2  11       13.62       18.71      3.66 o
   0   3  11      407.50      423.12      5.08 o
   1   3  11      973.42     1002.06      7.11 o
   2   3  11       74.46       83.20      1.70 o
   3   3  11       22.75       25.62      1.19 o
   4   3  11       12.60       12.91      1.25 o
   5   3  11       26.88       30.28      1.74 o
   6   3  11       45.94       48.42      2.74 o
   7   3  11        5.04        6.18      2.07 o
   8   3  11        2.28        2.36      2.52 o
   9   3  11        3.84       -1.52      2.91 o
   0   4  11      128.47      119.19      3.02 o
   1   4  11      266.10      278.64      2.81 o
   2   4  11       32.48       35.56      1.18 o
   3   4  11       49.05       51.69      1.47 o
   4   4  11       32.26       43.15      1.77 o
   5   4  11       79.36       75.82      2.51 o
   6   4  11      156.91      169.72      3.97 o
   7   4  11       51.50       44.25      3.35 o
   8   4  11        4.27        1.22      2.62 o
   0   5  11       77.93       78.29      2.18 o
   1   5  11       59.71       57.55      1.42 o
   2   5  11      196.84      217.94      2.74 o
   3   5  11       61.61       55.09      1.65 o
   4   5  11      245.16      274.62      3.91 o
   5   5  11       34.59       33.36      1.97 o
   6   5  11       77.28       72.10      2.48 o
   7   5  11        4.69        5.77      2.43 o
   8   5  11        8.73       10.78      2.92 o
   0   6  11      143.43      152.81      3.28 o
   1   6  11       23.28       26.02      1.16 o
   2   6  11       72.82       82.20      1.90 o
   3   6  11      119.94      121.55      2.56 o
   4   6  11       32.40       34.04      1.75 o
   5   6  11        0.61        0.43      1.42 o
   6   6  11       19.00       17.81      1.98 o
   7   6  11        1.81       -1.04      2.19 o
   8   6  11        0.07       -0.33      2.53 o
   0   7  11       91.91       97.58      2.74 o
   1   7  11      144.20      133.80      2.38 o
   2   7  11       11.57       12.16      1.19 o
   3   7  11       36.62       40.01      2.16 o
   4   7  11      119.56      118.67      3.35 o
   5   7  11       23.00       25.48      1.93 o
   6   7  11       48.16       48.64      3.39 o
   7   7  11        6.68        4.89      2.40 o
   8   7  11       19.16       21.11      3.50 o
   0   8  11      183.86      178.45      4.08 o
   1   8  11      129.97      135.32      2.70 o
   2   8  11      386.43      401.68      5.05 o
   3   8  11      260.22      272.14      4.38 o
   4   8  11      101.43      105.87      2.98 o
   5   8  11       19.90       22.42      2.01 o
   6   8  11       30.39       32.67      3.05 o
   7   8  11        2.17       -1.73      2.48 o
   0   9  11       20.82       16.88      2.56 o
   1   9  11       88.45       94.03      2.52 o
   2   9  11        7.79       10.30      1.49 o
   3   9  11      240.12      244.73      4.40 o
   4   9  11       99.05      102.22      3.15 o
   5   9  11       19.71       19.76      2.32 o
   6   9  11        2.72        3.60      2.73 o
   7   9  11        3.85        5.96      2.74 o
   0  10  11       42.04       42.78      3.80 o
   1  10  11       67.46       66.19      2.78 o
   2  10  11      173.78      176.28      4.48 o
   3  10  11        3.37        3.72      1.60 o
   4  10  11       60.71       56.70      2.97 o
   5  10  11       32.97       31.30      3.04 o
   6  10  11        9.11        8.32      2.69 o
   0  11  11        0.25       -2.04      2.04 o
   1  11  11      112.33      113.94      3.29 o
   2  11  11       50.53       51.58      2.80 o
   3  11  11      174.75      186.02      4.78 o
   4  11  11       50.69       55.97      3.72 o
   5  11  11       34.77       37.44      3.28 o
   6  11  11        4.16        3.91      2.96 o
   0  12  11        1.19        2.61      2.83 o
   1  12  11      144.17      144.30      4.42 o
   2  12  11        9.47        8.54      2.46 o
   3  12  11        7.34        8.64      2.81 o
   4  12  11       16.47       17.31      3.00 o
   5  12  11       17.97       23.40      3.52 o
   0  13  11        4.50        7.47      3.38 o
   1  13  11       13.64       10.56      2.85 o
   2  13  11        2.91        3.58      2.47 o
   3  13  11        0.13       -1.87      2.90 o
   4  13  11       20.70       17.94      3.74 o
   0  14  11        6.97        3.42      5.33 o
   1  14  11       21.96       17.76      3.34 o
   2  14  11       11.42       10.72      4.84 o
   0   0  12       42.47       44.31      2.74 o
   1   0  12     1846.83     1885.38     17.51 o
   2   0  12      557.25      556.14      6.56 o
   3   0  12      221.95      225.49      4.07 o
   4   0  12      165.71      185.20      4.63 o
   5   0  12       52.87       64.04      3.61 o
   6   0  12       11.62        7.63      2.75 o
   7   0  12       31.36       32.53      3.92 o
   8   0  12       18.73       19.28      4.20 o
   9   0  12        0.40       -4.24      4.24 o
   0   1  12       16.33       12.29      1.23 o
   1   1  12     3243.02     3267.17     20.86 o
   2   1  12      722.80      686.98      5.50 o
   3   1  12      240.34      247.07      3.22 o
   4   1  12       19.42       18.72      1.41 o
   5   1  12       64.79       65.01      2.51 o
   6   1  12       93.19       93.19      3.58 o
   7   1  12       83.21       99.15      3.89 o
   8   1  12       18.89       19.52      3.06 o
   9   1  12       14.46       11.33      3.43 o
   0   2  12     2277.93     2208.48     20.18 o
   1   2  12      377.09      372.64      3.40 o
   2   2  12       73.78       82.59      1.68 o
   3   2  12        2.37        0.98      0.93 o
   4   2  12      214.01      231.37      3.47 o
   5   2  12       73.94       70.90      2.54 o
   6   2  12       44.45       50.03      2.63 o
   7   2  12       53.09       54.06      2.75 o
   8   2  12        1.55        2.36      2.54 o
   9   2  12        9.81       10.23      3.41 o
   0   3  12        0.25       -0.93      0.93 o
   1   3  12       11.13       12.38      0.88 o
   2   3  12      122.92      125.49      3.09 o
   3   3  12       49.38       46.91      1.55 o
   4   3  12      343.34      346.73      4.66 o
   5   3  12       16.81       16.36      1.59 o
   6   3  12      107.36      107.91      3.69 o
   7   3  12       16.97       11.34      2.41 o
   8   3  12       16.39       16.65      2.90 o
   0   4  12      174.34      155.64      2.93 o
   1   4  12       51.16       48.60      1.35 o
   2   4  12       78.59       77.15      1.76 o
   3   4  12      128.01      124.17      2.40 o
   4   4  12       66.35       66.11      2.29 o
   5   4  12        7.68       10.63      1.58 o
   6   4  12        0.60        1.51      1.69 o
   7   4  12        1.12        3.21      2.32 o
   8   4  12       40.05       43.78      3.74 o
   0   5  12       30.03       30.73      1.69 o
   1   5  12      170.43      177.93      2.37 o
   2   5  12       38.96       35.39      1.36 o
   3   5  12      296.87      320.79      4.23 o
   4   5  12       94.68       92.08      2.59 o
   5   5  12      121.70      123.18      3.21 o
   6   5  12      115.38      116.59      3.33 o
   7   5  12       20.77       21.42      2.83 o
   8   5  12       20.20       10.62      2.84 o
   0   6  12       49.96       51.93      2.14 o
   1   6  12       30.67       29.15      1.38 o
   2   6  12       22.35       27.48      1.43 o
   3   6  12      133.49      135.38      2.82 o
   4   6  12       59.06       57.06      2.22 o
   5   6  12      120.44      131.88      3.06 o
   6   6  12        8.83       11.55      2.25 o
   7   6  12       23.26       15.44      2.61 o
   8   6  12       27.36       23.56      3.18 o
   0   7  12      107.75      116.55      3.12 o
   1   7  12       44.49       46.08      1.52 o
   2   7  12        0.96        1.50      1.18 o
   3   7  12       32.01       35.30      1.93 o
   4   7  12      224.56      224.21      4.30 o
   5   7  12       54.00       55.87      2.75 o
   6   7  12       48.00       49.85      3.15 o
   7   7  12       17.94       15.14      2.64 o
   0   8  12       89.91       76.72      3.29 o
   1   8  12       61.66       54.45      2.16 o
   2   8  12      210.19      204.31      3.52 o
   3   8  12      108.54      113.27      2.85 o
   4   8  12       33.02       32.46      2.14 o
   5   8  12       85.52       96.70      3.78 o
   6   8  12       31.25       30.23      3.44 o
   7   8  12        3.15        0.36      2.68 o
   0   9  12        8.14        7.54      1.53 o
   1   9  12        2.76        3.03      1.29 o
   2   9  12       54.72       62.18      2.27 o
   3   9  12       18.66       19.74      1.96 o
   4   9  12       60.70       67.41      3.09 o
   5   9  12       22.53       24.97      2.51 o
   6   9  12       13.57        7.37      2.58 o
   7   9  12        3.21        0.81      2.67 o
   0  10  12       13.15       11.83      2.55 o
   1  10  12       29.32       31.70      1.90 o
   2  10  12       42.84       47.14      2.23 o
   3  10  12      103.75       97.84      4.24 o
   4  10  12      100.46      101.39      3.81 o
   5  10  12       23.32       19.56      3.19 o
   6  10  12       21.33       25.31      3.17 o
   0  11  12        9.69        4.66      2.40 o
   1  11  12       46.95       51.91      2.03 o
   2  11  12       10.50       13.07      2.54 o
   3  11  12       38.22       39.41      2.69 o
   4  11  12       99.80      107.14      4.31 o
   5  11  12        7.17        7.05      2.64 o
   0  12  12       49.92       51.27      6.15 o
   1  12  12       25.94       32.00      2.64 o
   2  12  12        3.69        8.28      2.64 o
   3  12  12        8.33        5.08      2.44 o
   4  12  12       12.30        9.45      2.94 o
   5  12  12        0.37        2.95      3.00 o
   0  13  12       24.36       23.94      3.81 o
   1  13  12       31.55       36.51      3.51 o
   2  13  12        4.43        2.38      2.56 o
   3  13  12        5.22        8.71      3.57 o
   0  14  12       25.84       18.69      6.03 o
   1  14  12        6.38        3.04      3.40 o
   2  14  12        0.99        1.90      3.25 o
   1   0  13     1354.97     1376.78     13.40 o
   2   0  13       15.15       13.53      1.47 o
   3   0  13        3.77        3.07      1.48 o
   4   0  13       75.92       77.67      3.41 o
   5   0  13      759.25      752.29     12.84 o
   6   0  13       13.27       14.30      2.83 o
   7   0  13       43.09       43.19      4.29 o
   8   0  13        0.00        8.19      3.80 o
   0   1  13     1878.97     1981.70     18.38 o
   1   1  13      203.25      188.99      2.35 o
   2   1  13      434.13      433.52      4.45 o
   3   1  13       39.75       41.62      1.59 o
   4   1  13       60.95       57.86      2.61 o
   5   1  13       17.18       18.80      1.91 o
   6   1  13      175.86      171.95      4.56 o
   7   1  13       25.01       31.94      2.81 o
   8   1  13       47.54       53.64      4.13 o
   0   2  13      341.39      342.12      4.61 o
   1   2  13      625.11      630.41      5.21 o
   2   2  13      369.88      379.27      4.03 o
   3   2  13       95.90      110.37      2.32 o
   4   2  13       13.56       16.32      1.60 o
   5   2  13       39.52       40.08      2.17 o
   6   2  13       49.40       46.42      2.65 o
   7   2  13       68.58       71.42      3.31 o
   8   2  13        4.37        3.86      2.65 o
   0   3  13      245.22      238.45      3.97 o
   1   3  13       97.92       89.02      1.85 o
   2   3  13      430.90      446.25      4.63 o
   3   3  13       35.39       32.97      1.44 o
   4   3  13      183.90      191.70      3.65 o
   5   3  13        8.48        8.34      1.66 o
   6   3  13       31.48       31.69      2.46 o
   7   3  13       10.95        7.87      2.32 o
   8   3  13       17.00       12.74      3.04 o
   0   4  13      155.33      165.73      3.40 o
   1   4  13      239.86      237.75      2.96 o
   2   4  13       21.15       22.37      1.20 o
   3   4  13       84.20       79.02      2.23 o
   4   4  13       82.08       77.55      2.32 o
   5   4  13        6.80       10.91      1.76 o
   6   4  13       40.58       42.83      2.65 o
   7   4  13       42.64       42.20      3.31 o
   8   4  13        3.85        1.02      2.75 o
   0   5  13       75.45       82.71      2.58 o
   1   5  13        8.24        9.35      1.00 o
   2   5  13       16.31       13.29      1.22 o
   3   5  13      318.78      327.62      4.52 o
   4   5  13      121.26      124.00      3.05 o
   5   5  13       17.16       17.65      1.74 o
   6   5  13      106.04       87.76      3.56 o
   7   5  13       35.08       38.45      3.29 o
   8   5  13        8.12        8.82      2.87 o
   0   6  13       12.62       10.84      1.48 o
   1   6  13      242.64      246.63      3.36 o
   2   6  13      323.42      304.49      3.95 o
   3   6  13      112.73      122.09      2.90 o
   4   6  13       30.27       33.72      1.90 o
   5   6  13       43.40       48.40      2.26 o
   6   6  13        5.87        1.98      2.21 o
   7   6  13       16.67       13.64      2.66 o
   8   6  13        4.72        4.22      2.97 o
   0   7  13        4.26        5.60      1.56 o
   1   7  13      158.63      163.65      2.89 o
   2   7  13      509.02      487.95      6.14 o
   3   7  13      228.17      223.07      3.72 o
   4   7  13        0.14        0.25      1.39 o
   5   7  13        5.27        5.99      1.83 o
   6   7  13       26.57       26.32      2.74 o
   7   7  13       14.81       12.51      2.63 o
   0   8  13      119.63      111.54      3.97 o
   1   8  13       30.98       31.65      1.77 o
   2   8  13       43.43       44.96      1.99 o
   3   8  13      229.88      226.75      4.23 o
   4   8  13       96.49       91.83      3.27 o
   5   8  13        1.51        0.31      2.28 o
   6   8  13        1.14        0.10      2.16 o
   7   8  13       10.49        3.34      2.85 o
   0   9  13       17.44       14.58      1.75 o
   1   9  13       32.65       35.84      1.94 o
   2   9  13      481.83      485.00      6.14 o
   3   9  13      129.91      123.63      3.69 o
   4   9  13       54.35       69.86      3.31 o
   5   9  13       45.22       49.30      3.07 o
   6   9  13        7.83        9.30      3.15 o
   0  10  13        9.96        7.72      2.37 o
   1  10  13       53.49       57.09      2.58 o
   2  10  13       88.32       97.49      2.96 o
   3  10  13        0.85       -0.26      1.95 o
   4  10  13       88.28       98.70      3.87 o
   5  10  13       24.58       25.08      3.38 o
   6  10  13        1.52        3.77      2.63 o
   0  11  13        7.27        4.39      3.53 o
   1  11  13       60.88       63.78      2.62 o
   2  11  13       95.15      105.09      3.47 o
   3  11  13       91.68       98.46      3.86 o
   4  11  13        3.03        4.58      2.53 o
   5  11  13        7.91        6.16      2.73 o
   0  12  13       70.33       66.26      5.91 o
   1  12  13       38.78       41.46      3.03 o
   2  12  13        5.76        4.86      2.54 o
   3  12  13       12.75       10.23      2.79 o
   4  12  13        5.41        1.75      2.75 o
   0  13  13       24.37       24.37      5.75 o
   1  13  13       45.53       51.50      3.93 o
   2  13  13        0.70       -1.26      2.89 o
   3  13  13        1.14       -0.82      3.04 o
   0  14  13        8.14        0.20      4.73 o
   1  14  13        6.16        0.00      9.68 o
   0   0  14      157.06      166.78      5.16 o
   1   0  14      215.35      208.73      4.15 o
   2   0  14      311.94      326.90      5.51 o
   3   0  14       94.08       86.48      3.20 o
   4   0  14        2.79        0.05      2.01 o
   5   0  14      120.87      113.01      4.89 o
   6   0  14      366.47      372.07     12.75 o
   7   0  14       88.89       99.87      6.69 o
   8   0  14       47.45       53.38      6.04 o
   0   1  14       74.63       75.75      3.00 o
   1   1  14      724.32      717.78      6.52 o
   2   1  14      750.51      728.20      6.74 o
   3   1  14      221.15      221.51      3.46 o
   4   1  14       38.97       39.20      2.03 o
   5   1  14        2.14        2.35      1.78 o
   6   1  14       66.22       74.30      3.23 o
   7   1  14      138.13      137.22      4.59 o
   8   1  14        0.07        1.68      2.76 o
   0   2  14      239.35      244.76      4.60 o
   1   2  14      183.09      169.14      2.57 o
   2   2  14       64.71       73.28      1.95 o
   3   2  14       27.33       27.57      1.64 o
   4   2  14      290.03      293.67      4.55 o
   5   2  14       76.78       80.63      2.92 o
   6   2  14       62.25       57.85      3.07 o
   7   2  14        1.30        0.74      2.20 o
   8   2  14       22.01       22.68      3.37 o
   0   3  14       24.52       23.51      1.73 o
   1   3  14      120.22      113.23      2.17 o
   2   3  14      147.51      154.75      2.59 o
   3   3  14      219.56      226.98      3.61 o
   4   3  14        5.89        4.10      1.43 o
   5   3  14       74.64       75.37      2.91 o
   6   3  14       66.41       65.73      3.18 o
   7   3  14        6.92        8.20      2.40 o
   8   3  14        2.72        1.04      2.72 o
   0   4  14        0.17       -0.77      1.33 o
   1   4  14      180.57      172.78      2.70 o
   2   4  14       67.36       70.44      1.96 o
   3   4  14      126.31      131.40      2.98 o
   4   4  14        4.77        6.04      1.38 o
   5   4  14       53.62       57.63      2.99 o
   6   4  14       29.05       25.54      2.46 o
   7   4  14        2.33        1.85      2.38 o
   8   4  14       21.54       23.01      3.20 o
   0   5  14       27.31       27.55      2.48 o
   1   5  14       67.86       67.25      1.88 o
   2   5  14      129.14      120.84      2.64 o
   3   5  14      136.24      137.21      2.85 o
   4   5  14       51.78       46.90      2.19 o
   5   5  14       19.72       21.30      2.05 o
   6   5  14       24.19       19.61      2.65 o
   7   5  14       15.10       14.43      2.75 o
   8   5  14       14.11       13.39      2.94 o
   0   6  14        3.85        4.38      1.58 o
   1   6  14       86.73       75.42      2.48 o
   2   6  14        5.73        6.64      1.29 o
   3   6  14      172.46      184.39      3.96 o
   4   6  14       84.53       90.53      2.85 o
   5   6  14       98.90      101.24      4.69 o
   6   6  14       14.81        9.94      2.44 o
   7   6  14       14.95        9.28      2.65 o
   0   7  14      237.38      232.34      6.01 o
   1   7  14       49.58       47.39      2.18 o
   2   7  14        3.11        5.94      1.43 o
   3   7  14      135.68      141.44      3.25 o
   4   7  14        1.31       -0.61      1.49 o
   5   7  14       10.34       10.92      1.95 o
   6   7  14       10.91        6.64      2.37 o
   7   7  14        0.75       -0.91      2.28 o
   0   8  14        8.47        3.81      1.70 o
   1   8  14       57.52       55.99      2.31 o
   2   8  14       95.83       96.02      2.84 o
   3   8  14      173.10      174.83      3.81 o
   4   8  14       55.94       58.03      2.71 o
   5   8  14       54.23       60.59      3.57 o
   6   8  14       16.79       17.91      2.63 o
   7   8  14        3.95        5.78      2.85 o
   0   9  14        8.10        4.11      2.01 o
   1   9  14       52.36       53.46      2.32 o
   2   9  14      214.52      224.47      4.36 o
   3   9  14       53.12       54.12      2.68 o
   4   9  14       93.12       90.99      3.77 o
   5   9  14        4.26        4.96      2.19 o
   6   9  14        4.18       -0.43      2.60 o
   0  10  14       84.33       85.09      4.70 o
   1  10  14        0.33       -1.05      1.60 o
   2  10  14        0.97       -0.21      1.55 o
   3  10  14      121.72      130.34      4.28 o
   4  10  14        2.04        3.25      2.13 o
   5  10  14        0.27       -2.39      2.39 o
   0  11  14        0.29       -2.53      2.53 o
   1  11  14       57.84       63.76      3.41 o
   2  11  14        5.43        3.98      2.35 o
   3  11  14       57.66       62.60      3.32 o
   4  11  14       20.12       14.98      2.69 o
   5  11  14       20.74       19.70      3.68 o
   0  12  14        4.01        8.18      3.09 o
   1  12  14       14.85       17.57      3.09 o
   2  12  14        3.45        8.24      2.63 o
   3  12  14        0.49        0.32      2.48 o
   4  12  14        2.58        3.74      3.64 o
   0  13  14       25.64       27.87      5.35 o
   1  13  14       10.86       12.21      3.00 o
   2  13  14        3.30        2.64      3.18 o
   1   0  15      107.28      110.33      3.25 o
   2   0  15       36.89       32.45      2.50 o
   3   0  15       14.24       18.83      2.18 o
   4   0  15        3.13        4.06      2.23 o
   5   0  15      220.33      245.22      6.79 o
   6   0  15       43.98       50.42      4.35 o
   7   0  15       14.52        8.18      3.91 o
   8   0  15        3.27        7.09      4.40 o
   0   1  15      982.24      989.96     11.95 o
   1   1  15      317.69      310.53      3.78 o
   2   1  15      180.28      188.63      3.03 o
   3   1  15      139.91      135.34      3.12 o
   4   1  15       13.79       15.57      2.08 o
   5   1  15       43.88       41.92      2.55 o
   6   1  15       39.15       46.11      2.96 o
   7   1  15        0.52        2.97      2.31 o
   8   1  15       12.33        9.74      3.02 o
   0   2  15        3.12        3.31      1.38 o
   1   2  15        7.94        9.85      1.13 o
   2   2  15        9.74        7.49      1.23 o
   3   2  15      177.49      188.54      3.49 o
   4   2  15      110.66      118.08      3.30 o
   5   2  15       13.36       11.72      1.91 o
   6   2  15       10.38        8.13      2.11 o
   7   2  15        0.21        4.08      2.33 o
   8   2  15       19.92       18.20      3.51 o
   0   3  15      119.40      105.55      3.16 o
   1   3  15       50.83       48.79      1.69 o
   2   3  15       99.57       99.27      2.75 o
   3   3  15      152.72      154.65      3.62 o
   4   3  15       50.36       53.05      2.36 o
   5   3  15       27.08       26.35      2.25 o
   6   3  15       19.81       19.39      2.07 o
   7   3  15       10.71        7.92      2.56 o
   8   3  15        5.62        7.10      2.91 o
   0   4  15        0.16       -0.60      1.44 o
   1   4  15        2.66        4.42      1.16 o
   2   4  15       37.77       36.07      1.78 o
   3   4  15       78.20       87.84      2.75 o
   4   4  15       59.42       58.14      2.51 o
   5   4  15       76.34       72.52      3.12 o
   6   4  15        4.22        2.52      2.08 o
   7   4  15        2.14        2.52      2.44 o
   8   4  15        2.00       -1.28      2.68 o
   0   5  15      191.98      186.79      4.81 o
   1   5  15       96.87       93.68      2.54 o
   2   5  15       49.46       47.68      1.98 o
   3   5  15       31.16       33.61      1.94 o
   4   5  15       28.65       29.49      2.17 o
   5   5  15       47.66       51.16      2.75 o
   6   5  15        5.17        6.57      2.36 o
   7   5  15       31.20       37.40      3.31 o
   0   6  15        0.39       -1.54      1.54 o
   1   6  15      184.86      179.08      3.31 o
   2   6  15      215.77      199.43      3.80 o
   3   6  15        5.70        5.59      1.58 o
   4   6  15       73.67       75.64      2.86 o
   5   6  15       37.48       32.21      2.55 o
   6   6  15       25.76       19.37      3.05 o
   7   6  15       16.58       14.05      2.87 o
   0   7  15        3.85        7.37      1.84 o
   1   7  15       19.27       20.91      1.68 o
   2   7  15       42.06       47.35      2.24 o
   3   7  15        0.61        1.93      1.50 o
   4   7  15       24.04       26.53      2.18 o
   5   7  15       69.67       76.45      3.43 o
   6   7  15        6.23        1.47      2.62 o
   7   7  15        0.17        0.42      2.49 o
   0   8  15        0.40        2.70      1.66 o
   1   8  15       25.79       23.06      1.64 o
   2   8  15       63.95       66.55      2.63 o
   3   8  15       38.03       45.35      2.27 o
   4   8  15       51.65       52.31      2.78 o
   5   8  15        3.64        7.57      2.28 o
   6   8  15        1.46        5.15      2.47 o
   0   9  15       13.68       14.23      2.37 o
   1   9  15       53.08       49.76      2.71 o
   2   9  15       74.08       75.87      2.86 o
   3   9  15      122.58      121.36      3.81 o
   4   9  15       22.44       22.60      2.73 o
   5   9  15       41.67       42.93      3.12 o
   6   9  15        2.57       -0.29      2.70 o
   0  10  15        8.68       13.00      2.84 o
   1  10  15       51.59       50.78      2.54 o
   2  10  15       34.07       33.28      2.46 o
   3  10  15       10.67       10.98      2.28 o
   4  10  15       12.68       13.86      2.41 o
   5  10  15       14.27        8.34      3.80 o
   0  11  15       18.75       14.03      3.33 o
   1  11  15       79.32       79.63      3.74 o
   2  11  15       13.34       12.48      2.69 o
   3  11  15        5.01        5.30      2.43 o
   4  11  15        4.72        0.00      2.71 o
   0  12  15       83.24       89.32      5.94 o
   1  12  15        7.37        6.23      2.79 o
   2  12  15        8.56        6.42      2.80 o
   3  12  15       20.61       21.56      3.54 o
   0  13  15        2.51        6.31      5.66 o
   1  13  15        3.16        2.73      2.86 o
   2  13  15        8.29       -2.55     10.19 o
   0   0  16      318.53      327.28      7.87 o
   1   0  16       26.28       30.35      2.15 o
   2   0  16       64.19       59.23      3.14 o
   3   0  16       29.68       26.67      2.61 o
   4   0  16       79.60       79.84      4.05 o
   5   0  16       21.34       19.38      3.77 o
   6   0  16      256.57      237.81      7.95 o
   7   0  16       48.13       53.17      5.17 o
   8   0  16        8.60        8.77      4.48 o
   0   1  16       85.77       86.95      3.66 o
   1   1  16       62.25       62.33      2.15 o
   2   1  16       81.27       77.97      2.47 o
   3   1  16       25.50       31.94      1.91 o
   4   1  16       51.09       51.09      2.55 o
   5   1  16      156.16      144.87      4.11 o
   6   1  16       18.62       12.20      2.49 o
   7   1  16       38.19       38.92      3.23 o
   8   1  16        2.89        1.70      2.89 o
   0   2  16       71.25       82.77      3.79 o
   1   2  16      131.14      125.99      2.95 o
   2   2  16      531.48      540.14      6.54 o
   3   2  16        6.74        4.95      1.54 o
   4   2  16        5.08        6.42      1.75 o
   5   2  16       12.69       11.66      1.95 o
   6   2  16       16.16       15.17      2.31 o
   7   2  16       10.18        6.42      2.49 o
   8   2  16       15.21       13.76      3.20 o
   0   3  16        0.69       -0.78      1.49 o
   1   3  16        5.06        6.33      1.28 o
   2   3  16       96.91       98.60      2.73 o
   3   3  16       48.93       52.36      2.33 o
   4   3  16      134.16      121.35      3.57 o
   5   3  16       32.12       28.96      2.32 o
   6   3  16       11.01        9.66      2.16 o
   7   3  16       15.77       15.80      2.85 o
   0   4  16        2.53       -1.00      1.63 o
   1   4  16       68.06       67.12      2.29 o
   2   4  16       69.18       66.39      2.31 o
   3   4  16       18.34       18.13      1.68 o
   4   4  16        1.09        2.53      1.60 o
   5   4  16       30.74       33.17      2.50 o
   6   4  16        9.82        5.51      2.23 o
   7   4  16        3.96        5.41      2.58 o
   0   5  16       13.50       14.70      2.08 o
   1   5  16      125.02      121.94      2.89 o
   2   5  16       31.30       33.07      1.86 o
   3   5  16       18.03       18.28      1.77 o
   4   5  16       61.76       63.86      2.92 o
   5   5  16       49.08       45.89      2.95 o
   6   5  16       11.08        5.53      2.35 o
   7   5  16       38.92       35.88      3.42 o
   0   6  16       29.90       33.60      2.61 o
   1   6  16       17.55       18.37      1.60 o
   2   6  16       10.29        9.21      1.56 o
   3   6  16        7.60        5.64      1.64 o
   4   6  16        9.70        5.29      2.41 o
   5   6  16       22.09       21.03      2.45 o
   6   6  16        3.03        1.83      2.36 o
   7   6  16        1.91        2.36      2.54 o
   0   7  16      129.78      126.65      4.81 o
   1   7  16        1.26       -0.38      1.41 o
   2   7  16       30.05       25.55      2.00 o
   3   7  16       11.13       10.58      1.78 o
   4   7  16       17.19       19.71      2.31 o
   5   7  16       42.48       44.71      3.14 o
   6   7  16        4.05        2.89      2.34 o
   0   8  16        1.67        0.57      1.91 o
   1   8  16       43.85       43.95      1.95 o
   2   8  16        5.10        4.08      1.66 o
   3   8  16       31.92       29.16      2.41 o
   4   8  16       13.08       14.74      2.43 o
   5   8  16       38.77       39.70      3.16 o
   6   8  16        6.41       11.15      2.65 o
   0   9  16       18.47       20.28      2.62 o
   1   9  16        0.89        2.91      1.65 o
   2   9  16      263.19      276.04      6.46 o
   3   9  16       61.08       60.81      3.41 o
   4   9  16       47.26       52.34      3.46 o
   5   9  16       14.95       17.49      2.69 o
   0  10  16       24.56       28.16      5.22 o
   1  10  16       26.04       24.68      2.51 o
   2  10  16        7.29        7.39      2.00 o
   3  10  16       48.18       48.77      3.21 o
   4  10  16        5.54        4.08      2.28 o
   5  10  16        3.22        4.77      2.71 o
   0  11  16       10.05       12.41      3.95 o
   1  11  16       13.25       13.66      2.42 o
   2  11  16        9.21       10.00      2.65 o
   3  11  16        1.79        1.47      2.49 o
   4  11  16        5.53       -0.37      2.87 o
   0  12  16        8.73        6.83      3.40 o
   1  12  16       15.45       10.23      2.90 o
   2  12  16        1.88        6.05      2.70 o
   3  12  16       12.88       20.16      3.61 o
   1   0  17      105.56       94.49      5.04 o
   2   0  17      187.76      191.37      5.24 o
   3   0  17      139.02      138.52      6.03 o
   4   0  17       15.94       18.40      3.02 o
   5   0  17      108.10      106.75      5.57 o
   6   0  17        8.34        2.24      2.87 o
   7   0  17       28.62       35.88      4.72 o
   0   1  17      198.05      213.45      5.24 o
   1   1  17      129.67      131.33      3.16 o
   2   1  17      359.62      348.55      5.16 o
   3   1  17      130.59      128.82      3.43 o
   4   1  17       17.80       13.47      1.95 o
   5   1  17       19.87       18.97      2.67 o
   6   1  17        2.99        2.60      2.11 o
   7   1  17        9.33        6.99      2.75 o
   0   2  17       74.10       75.80      3.45 o
   1   2  17      236.56      226.39      4.62 o
   2   2  17       62.75       61.00      2.41 o
   3   2  17       77.61       69.95      3.62 o
   4   2  17       37.71       34.83      2.38 o
   5   2  17       66.03       64.55      3.20 o
   6   2  17        7.71        9.66      2.44 o
   7   2  17       10.49       11.35      2.75 o
   0   3  17        7.21        8.46      2.03 o
   1   3  17       18.91       15.10      1.64 o
   2   3  17      152.26      145.01      3.57 o
   3   3  17        6.47        1.28      1.51 o
   4   3  17        0.35        0.91      1.61 o
   5   3  17      104.64      105.85      3.83 o
   6   3  17        1.20       -0.73      2.15 o
   7   3  17       10.82        4.46      2.62 o
   0   4  17        1.39        2.14      1.84 o
   1   4  17       16.04       18.18      1.68 o
   2   4  17      240.90      245.44      4.60 o
   3   4  17        8.17        5.31      1.60 o
   4   4  17        1.70       -1.41      1.56 o
   5   4  17        2.97        2.47      2.02 o
   6   4  17       17.49       12.55      2.49 o
   7   4  17       17.19       15.76      2.90 o
   0   5  17       47.16       48.31      4.06 o
   1   5  17        9.36       10.02      1.73 o
   2   5  17      170.23      178.18      3.81 o
   3   5  17       62.13       59.89      2.64 o
   4   5  17       58.81       59.62      2.96 o
   5   5  17        9.04        9.80      2.29 o
   6   5  17        5.37        1.78      2.30 o
   7   5  17       14.05       11.59      2.86 o
   0   6  17       40.49       40.37      2.81 o
   1   6  17        6.34        7.22      1.47 o
   2   6  17       16.97       17.17      1.77 o
   3   6  17        1.57       -1.56      1.56 o
   4   6  17       14.04       15.17      2.29 o
   5   6  17        3.27        3.11      2.19 o
   6   6  17       11.02        7.86      2.56 o
   0   7  17        0.01       -1.30      1.85 o
   1   7  17       52.25       56.69      2.35 o
   2   7  17      112.32      120.25      3.29 o
   3   7  17       22.66       22.49      2.15 o
   4   7  17       56.66       50.58      3.33 o
   5   7  17       39.89       42.97      3.15 o
   6   7  17       23.26       20.24      3.01 o
   0   8  17        0.78        1.24      1.92 o
   1   8  17       10.76       12.04      1.66 o
   2   8  17       78.56       71.96      2.95 o
   3   8  17        0.92       -1.77      1.77 o
   4   8  17        0.12        2.62      2.19 o
   5   8  17        0.60        4.24      2.35 o
   6   8  17        4.99       -0.82      2.53 o
   0   9  17        4.89        7.17      2.61 o
   1   9  17       25.11       29.05      2.36 o
   2   9  17        0.62        5.65      1.92 o
   3   9  17       59.32       49.77      3.63 o
   4   9  17        1.36        2.65      2.19 o
   5   9  17       10.53       14.34      2.73 o
   0  10  17        4.66        4.33      2.94 o
   1  10  17       89.62       97.47      4.04 o
   2  10  17       50.83       51.13      3.24 o
   3  10  17       12.34       11.82      2.46 o
   4  10  17        2.81        3.66      2.36 o
   0  11  17        5.80        5.05      3.45 o
   1  11  17       17.61       20.70      2.57 o
   2  11  17       26.90       33.22      3.27 o
   3  11  17       18.87       22.05      3.06 o
   0  12  17        0.01       -0.32      3.75 o
   1  12  17       14.29       16.31      3.16 o
   2  12  17        0.23       -1.29      2.53 o
   0   0  18       84.75       84.07      5.62 o
   1   0  18       24.00       26.66      2.82 o
   2   0  18        4.40        2.85      2.30 o
   3   0  18        1.96       -2.21      2.21 o
   4   0  18        0.71       -2.46      2.46 o
   5   0  18       52.54       44.46      4.18 o
   6   0  18       36.45       32.39      4.09 o
   7   0  18        2.08        2.91      3.62 o
   0   1  18      185.09      170.28      5.23 o
   1   1  18      402.49      409.58      6.12 o
   2   1  18      209.40      213.94      4.32 o
   3   1  18       20.34       16.93      1.96 o
   4   1  18       11.10        7.75      2.01 o
   5   1  18      168.79      175.86      5.40 o
   6   1  18        0.43        2.02      2.26 o
   7   1  18       10.11        8.45      2.73 o
   0   2  18       68.49       61.93      3.75 o
   1   2  18      191.53      198.84      3.87 o
   2   2  18      196.89      187.81      3.93 o
   3   2  18        1.48       -1.52      1.52 o
   4   2  18       79.99       74.20      3.27 o
   5   2  18       74.69       77.64      4.09 o
   6   2  18        1.92       -0.59      2.22 o
   7   2  18       43.29       45.22      3.78 o
   0   3  18       50.48       47.01      3.25 o
   1   3  18      337.24      321.67      5.14 o
   2   3  18       38.63       39.30      2.25 o
   3   3  18        7.99        6.78      1.64 o
   4   3  18       12.35       11.17      1.91 o
   5   3  18        2.52       -0.17      1.90 o
   6   3  18        3.79        4.94      2.31 o
   7   3  18        5.27        1.96      2.57 o
   0   4  18      218.34      212.33      5.84 o
   1   4  18       18.44       18.40      1.76 o
   2   4  18       41.16       34.92      2.09 o
   3   4  18        1.04        1.77      1.51 o
   4   4  18       48.33       48.04      2.78 o
   5   4  18       38.07       38.80      2.93 o
   6   4  18       28.90       30.37      3.08 o
   7   4  18        3.74        5.94      2.74 o
   0   5  18       68.39       75.04      3.84 o
   1   5  18       35.48       33.84      2.04 o
   2   5  18        0.90        0.43      1.45 o
   3   5  18       33.61       31.34      2.30 o
   4   5  18       19.14       17.42      1.98 o
   5   5  18       97.71       89.94      3.93 o
   6   5  18       14.87       14.54      2.74 o
   0   6  18        2.65        1.14      2.03 o
   1   6  18       12.65       11.47      1.65 o
   2   6  18        0.68        0.49      1.55 o
   3   6  18       22.61       21.96      1.97 o
   4   6  18        0.69       -0.72      1.90 o
   5   6  18        0.48        2.51      2.30 o
   6   6  18        8.90        6.31      3.56 o
   0   7  18       11.58       11.85      3.08 o
   1   7  18       20.28       15.87      1.76 o
   2   7  18       54.85       63.72      2.48 o
   3   7  18       24.99       23.30      2.32 o
   4   7  18       40.19       42.27      3.06 o
   5   7  18       35.67       37.20      3.13 o
   6   7  18        7.64        7.46      2.69 o
   0   8  18       21.73       22.51      2.73 o
   1   8  18       40.54       37.03      2.42 o
   2   8  18       36.72       39.87      2.59 o
   3   8  18        3.86        1.72      1.88 o
   4   8  18        6.95        5.94      2.35 o
   5   8  18       76.04       73.38      3.90 o
   0   9  18       35.89       35.40      3.78 o
   1   9  18      104.99      107.37      3.89 o
   2   9  18       42.92       50.44      3.03 o
   3   9  18       16.73       16.62      2.36 o
   4   9  18        1.80       -1.48      2.25 o
   5   9  18       46.88       71.31     17.32 o
   0  10  18        1.76        2.82      2.87 o
   1  10  18        7.11        9.96      2.39 o
   2  10  18       12.99       10.84      2.44 o
   3  10  18        2.41       -1.04      2.38 o
   4  10  18       28.20       29.98      3.38 o
   0  11  18        0.28        0.27      3.51 o
   1  11  18        9.44       16.52      2.64 o
   2  11  18       23.59       24.13      3.24 o
   3  11  18        3.17       -1.53     10.19 o
   1   0  19        0.46        1.23      2.20 o
   2   0  19       98.94       90.14      4.96 o
   3   0  19        0.71        1.05      2.36 o
   4   0  19        9.29       11.10      3.03 o
   5   0  19       10.14       11.69      3.30 o
   6   0  19       11.53       12.56      3.52 o
   7   0  19        2.64       -3.36      3.36 o
   0   1  19       52.58       58.27      3.58 o
   1   1  19      113.93      119.16      3.44 o
   2   1  19      370.46      373.92      6.08 o
   3   1  19       78.49       72.79      3.02 o
   4   1  19       20.01       10.78      2.12 o
   5   1  19        9.32        8.45      2.24 o
   6   1  19       31.91       28.04      2.98 o
   7   1  19       13.63       13.25      3.09 o
   0   2  19       77.20       71.32      4.53 o
   1   2  19      181.02      178.44      3.98 o
   2   2  19       15.31       14.41      1.91 o
   3   2  19       22.30       23.03      2.15 o
   4   2  19       11.65        9.85      2.06 o
   5   2  19       86.51       85.03      3.70 o
   6   2  19        4.59        7.52      2.45 o
   7   2  19       25.60       28.74      3.58 o
   0   3  19      158.56      151.18      7.01 o
   1   3  19      146.50      145.10      3.79 o
   2   3  19        7.68        4.08      1.62 o
   3   3  19       33.96       35.27      2.35 o
   4   3  19        5.29        2.14      1.95 o
   5   3  19       34.10       32.88      2.88 o
   6   3  19        6.48        2.21      2.39 o
   0   4  19        1.60        2.06      2.18 o
   1   4  19       13.97       15.32      1.82 o
   2   4  19       17.75       19.29      1.96 o
   3   4  19       23.37       18.45      1.99 o
   4   4  19       32.10       33.91      2.58 o
   5   4  19        2.36        3.54      2.15 o
   6   4  19       10.12        7.18      2.69 o
   0   5  19       63.72       64.48      3.79 o
   1   5  19       16.87       14.96      1.85 o
   2   5  19       54.71       50.57      2.44 o
   3   5  19       36.68       35.25      2.30 o
   4   5  19       21.83       17.16      2.42 o
   5   5  19       29.39       37.27      3.01 o
   6   5  19        3.77        1.16      2.62 o
   0   6  19        0.09       -2.08      2.08 o
   1   6  19        4.28        5.17      2.18 o
   2   6  19       54.48       56.30      2.54 o
   3   6  19       30.03       31.83      2.36 o
   4   6  19       18.22       12.37      2.36 o
   5   6  19        1.88        4.59      2.43 o
   6   6  19       15.51       16.59      2.94 o
   0   7  19        0.99       -0.95      2.48 o
   1   7  19       45.29       40.96      2.37 o
   2   7  19      114.91      107.47      3.61 o
   3   7  19       40.07       45.47      2.86 o
   4   7  19        6.75        5.97      2.38 o
   5   7  19        3.30        8.88      2.56 o
   0   8  19       20.10       17.23      3.02 o
   1   8  19       22.57       23.89      2.24 o
   2   8  19       85.65      100.17      3.74 o
   3   8  19       36.58       37.19      3.00 o
   4   8  19        6.24        2.84      2.32 o
   5   8  19        9.48       11.42      2.75 o
   0   9  19        4.53        6.29      2.99 o
   1   9  19       10.58       17.59      2.46 o
   2   9  19       55.09       62.61      3.31 o
   3   9  19        5.35        6.86      2.26 o
   4   9  19        0.08        4.12      2.48 o
   0  10  19        3.56        0.17      3.13 o
   1  10  19       22.08       24.14      2.79 o
   2  10  19       39.67       41.23      3.24 o
   3  10  19        4.01        0.64      2.58 o
   0  11  19        4.61        0.93      3.44 o
   1  11  19       20.80       20.11      3.19 o
   0   0  20        9.49        9.88      3.46 o
   1   0  20       38.63       39.96      3.36 o
   2   0  20       14.75       10.92      2.70 o
   3   0  20       18.63       21.21      3.13 o
   4   0  20       37.58       35.58      3.90 o
   5   0  20        8.34       10.74      3.42 o
   6   0  20        3.06       -0.16      3.45 o
   0   1  20       61.18       58.79      3.69 o
   1   1  20       48.26       38.63      2.31 o
   2   1  20      274.38      266.29      5.26 o
   3   1  20       27.20       28.82      2.31 o
   4   1  20       21.75       18.99      2.43 o
   5   1  20       78.51       83.85      4.10 o
   6   1  20       22.32       24.16      3.00 o
   0   2  20      444.03      448.39      9.13 o
   1   2  20       82.28       70.13      2.84 o
   2   2  20       46.13       44.20      2.49 o
   3   2  20        8.12        6.94      1.85 o
   4   2  20       11.20       13.02      2.24 o
   5   2  20       34.00       34.54      3.00 o
   6   2  20       19.28       20.93      2.86 o
   0   3  20       15.90       22.18      2.77 o
   1   3  20      136.80      134.38      4.51 o
   2   3  20       64.34       63.15      2.82 o
   3   3  20        2.42        1.82      1.68 o
   4   3  20       11.65        7.39      2.11 o
   5   3  20        3.57        0.06      2.16 o
   6   3  20       28.72       27.94      3.14 o
   0   4  20       23.10       24.89      2.87 o
   1   4  20       61.71       60.21      2.68 o
   2   4  20       14.08       13.41      1.90 o
   3   4  20        6.03        6.40      1.94 o
   4   4  20        0.35        0.13      1.99 o
   5   4  20       39.08       43.90      3.23 o
   6   4  20        4.16        5.78      2.63 o
   0   5  20        6.15        6.56      2.44 o
   1   5  20       11.21        6.38      1.69 o
   2   5  20       15.61       16.58      1.96 o
   3   5  20        3.82        5.53      1.83 o
   4   5  20       45.54       53.17      3.62 o
   5   5  20        4.86        7.92      2.75 o
   6   5  20        9.36        5.54      2.71 o
   0   6  20        2.30        2.80      2.22 o
   1   6  20       11.15       12.61      1.84 o
   2   6  20       31.25       37.00      2.43 o
   3   6  20       10.99        9.60      2.20 o
   4   6  20        9.88        8.10      2.33 o
   5   6  20       11.46       12.01      2.66 o
   0   7  20        0.61        3.02      2.25 o
   1   7  20       19.80       17.26      1.95 o
   2   7  20       22.26       23.92      2.43 o
   3   7  20       19.58       23.05      2.51 o
   4   7  20       12.00       12.52      2.66 o
   5   7  20       14.32       15.67      2.89 o
   0   8  20       17.60       12.76      3.21 o
   1   8  20       36.78       39.86      2.69 o
   2   8  20       36.49       40.26      2.81 o
   3   8  20        7.76        3.77      2.29 o
   4   8  20       21.09       19.01      2.88 o
   0   9  20        9.01        6.64      3.17 o
   1   9  20       30.97       33.66      2.88 o
   2   9  20       23.47       30.86      2.92 o
   3   9  20        9.19       11.61      2.84 o
   0  10  20        0.00        3.75      3.28 o
   1  10  20        7.83       10.77      2.61 o
   2  10  20        2.75        1.79      2.75 o
   1   0  21       98.74      104.06      4.79 o
   2   0  21      151.61      147.39      5.97 o
   3   0  21        0.22       -2.01      2.39 o
   4   0  21        6.17        2.88      2.90 o
   5   0  21      107.03      109.25      6.09 o
   6   0  21        0.33       -3.30      3.30 o
   0   1  21       49.15       48.41      3.55 o
   1   1  21       34.28       32.82      2.29 o
   2   1  21       29.64       27.59      2.26 o
   3   1  21       22.77       24.47      2.25 o
   4   1  21       16.88       16.45      2.38 o
   5   1  21        0.42        2.23      2.31 o
   6   1  21       47.55       45.70      3.69 o
   0   2  21        0.06       -0.19      2.39 o
   1   2  21       16.29       16.10      2.01 o
   2   2  21       19.55       26.29      2.26 o
   3   2  21       41.79       40.12      2.54 o
   4   2  21       13.41       14.40      2.37 o
   5   2  21        8.77        2.93      2.34 o
   6   2  21       13.97        9.10      3.42 o
   0   3  21        0.00        0.24      2.29 o
   1   3  21       74.08       81.28      3.10 o
   2   3  21       48.17       46.96      2.61 o
   3   3  21       15.80       18.13      2.15 o
   4   3  21        5.66        4.79      2.15 o
   5   3  21        4.63        1.77      2.31 o
   6   3  21        3.69        6.26      2.75 o
   0   4  21        1.95        0.66      2.32 o
   1   4  21       32.72       28.80      2.21 o
   2   4  21        3.27       -0.37      1.62 o
   3   4  21       16.86       13.05      2.12 o
   4   4  21        1.62       -2.06      2.06 o
   5   4  21        1.34        4.46      2.44 o
   0   5  21        2.49        5.34      2.35 o
   1   5  21       10.04        8.94      2.14 o
   2   5  21       24.51       27.72      2.26 o
   3   5  21       15.67       16.39      2.34 o
   4   5  21        4.07        6.44      2.34 o
   5   5  21       10.81        7.43      2.64 o
   0   6  21        2.12        3.83      2.39 o
   1   6  21       10.80       13.20      1.91 o
   2   6  21       10.64        5.11      2.01 o
   3   6  21        1.55       -0.04      2.00 o
   4   6  21       25.91       25.55      2.95 o
   5   6  21       11.44        9.21      2.73 o
   0   7  21        3.07        2.47      2.45 o
   1   7  21        0.15        0.76      1.84 o
   2   7  21       45.89       52.12      3.05 o
   3   7  21       21.41       18.41      2.54 o
   4   7  21       30.61       34.38      3.17 o
   0   8  21        3.20        3.56      2.94 o
   1   8  21        9.23       13.87      2.41 o
   2   8  21       55.72       56.26      3.32 o
   3   8  21        8.56        5.56      2.40 o
   0   9  21        0.05       -2.82      2.96 o
   1   9  21       54.50       64.49      3.85 o
   2   9  21       29.77       37.06      3.26 o
   0  10  21        0.19       -1.51      3.18 o
   0   0  22       17.43       18.90      4.13 o
   1   0  22        0.22       -2.02      2.28 o
   2   0  22        0.85        2.61      2.55 o
   3   0  22        3.09        0.14      2.55 o
   4   0  22       12.99       13.55      3.41 o
   5   0  22        9.77       14.46      3.73 o
   0   1  22        3.23        4.72      2.46 o
   1   1  22       43.24       40.34      2.46 o
   2   1  22        7.08        8.98      1.90 o
   3   1  22       28.99       29.29      2.39 o
   4   1  22        3.24        0.90      2.07 o
   5   1  22       22.49       23.47      2.91 o
   0   2  22        0.56        2.84      2.33 o
   1   2  22        6.92        6.84      1.82 o
   2   2  22       76.82       74.68      3.15 o
   3   2  22       16.54       14.92      2.15 o
   4   2  22        4.38        4.37      2.16 o
   5   2  22        4.77        4.56      2.39 o
   0   3  22       11.53       10.93      2.70 o
   1   3  22        1.36        4.19      1.74 o
   2   3  22       13.48       13.77      2.03 o
   3   3  22        8.09        6.63      1.96 o
   4   3  22       10.68       10.13      2.49 o
   5   3  22        1.97        0.06      2.32 o
   0   4  22        1.96        3.63      2.42 o
   1   4  22        5.93        6.39      1.78 o
   2   4  22       22.80       21.11      2.16 o
   3   4  22       21.95       28.59      2.94 o
   4   4  22       15.20       10.13      2.53 o
   5   4  22        2.93        2.10      2.50 o
   0   5  22        0.56       -0.34      2.73 o
   1   5  22       35.75       39.98      2.49 o
   2   5  22       16.50       15.90      2.13 o
   3   5  22        5.96        5.85      2.13 o
   4   5  22       15.33       19.76      2.73 o
   0   6  22       18.43       17.43      2.99 o
   1   6  22        5.38        4.52      1.88 o
   2   6  22       14.82       10.34      2.19 o
   3   6  22       16.93       18.05      2.49 o
   4   6  22        1.69        0.28      2.40 o
   0   7  22        4.55        0.42      4.02 o
   1   7  22        6.91       10.68      2.16 o
   2   7  22        3.21        7.44      2.13 o
   3   7  22       11.11       14.51      2.56 o
   0   8  22        1.48       -0.62      3.20 o
   1   8  22        8.28       13.22      2.47 o
   2   8  22        5.65        9.72      2.66 o
   0   9  22        0.73        1.65      3.38 o
   1   9  22        9.69       14.01      2.79 o
   1   0  23       17.35       14.87      2.82 o
   2   0  23       20.26       20.64      3.18 o
   3   0  23        0.07        4.36      2.79 o
   4   0  23       20.00       19.19      3.75 o
   5   0  23      171.81      181.56     16.35 o
   0   1  23        4.17        4.97      2.52 o
   1   1  23        0.54        2.74      1.73 o
   2   1  23       11.29       10.29      2.02 o
   3   1  23       13.24        9.21      2.12 o
   4   1  23        1.46        3.08      2.20 o
   5   1  23        0.77       -0.33      2.48 o
   0   2  23        3.92        3.42      2.53 o
   1   2  23       25.63       26.95      2.28 o
   2   2  23       36.57       30.26      2.45 o
   3   2  23       54.94       51.53      2.99 o
   4   2  23        6.28        5.35      2.41 o
   5   2  23        9.44        4.94      2.55 o
   0   3  23       15.94        9.89      3.36 o
   1   3  23       11.48        7.30      1.87 o
   2   3  23       68.47       60.76      3.51 o
   3   3  23        9.89        8.93      2.13 o
   4   3  23        3.52        3.12      2.35 o
   0   4  23        0.18       -0.47      2.36 o
   1   4  23        8.99        5.22      1.85 o
   2   4  23       16.95       16.21      2.17 o
   3   4  23       21.35       19.93      2.55 o
   4   4  23        3.94        2.63      2.43 o
   0   5  23       34.11       28.82      3.32 o
   1   5  23       23.45       28.58      2.41 o
   2   5  23       19.56       17.20      2.47 o
   3   5  23        5.66        4.72      2.24 o
   4   5  23       12.63       14.27      2.76 o
   0   6  23        0.07       -2.31      2.31 o
   1   6  23        1.98       -0.05      1.91 o
   2   6  23       24.62       22.65      2.59 o
   3   6  23        0.82        0.67      2.23 o
   0   7  23        0.63       -1.16      2.98 o
   1   7  23       14.88       23.44      2.73 o
   2   7  23        8.06        6.11      2.36 o
   0   8  23       16.46       18.99      3.90 o
   1   8  23        4.57        8.07      2.51 o
   0   0  24        0.24       -1.97      3.30 o
   1   0  24        8.59        6.87      3.56 o
   2   0  24       44.77       45.35      4.02 o
   3   0  24        0.52       -0.70      2.79 o
   4   0  24        5.33        5.43      3.35 o
   0   1  24        0.81       -0.18      2.42 o
   1   1  24        4.84        4.20      1.87 o
   2   1  24       46.40       49.69      2.93 o
   3   1  24       16.26       12.97      2.32 o
   4   1  24        7.65        6.11      2.45 o
   0   2  24        0.83        2.77      2.57 o
   1   2  24       23.40       22.66      2.31 o
   2   2  24       92.05       88.27      3.74 o
   3   2  24        8.23        8.57      2.15 o
   4   2  24        5.66        3.49      2.40 o
   0   3  24        1.58        0.43      3.00 o
   1   3  24       50.55       50.65      2.85 o
   2   3  24        9.38       10.47      2.13 o
   3   3  24       13.92       13.21      2.42 o
   4   3  24        4.79        6.41      2.51 o
   0   4  24        1.05        4.68      2.69 o
   1   4  24        1.55        1.21      2.09 o
   2   4  24       22.24       17.25      2.65 o
   3   4  24       20.96       22.48      2.74 o
   0   5  24        5.89       11.82      2.91 o
   1   5  24       22.20       25.34      2.57 o
   2   5  24        7.05        6.07      2.22 o
   3   5  24        2.74        0.24      2.41 o
   0   6  24        1.67        0.88      3.01 o
   1   6  24        2.90        1.39      2.05 o
   2   6  24        4.48        7.93      2.29 o
   0   7  24        6.62        2.54      3.30 o
   1   7  24       24.13       25.93      2.94 o
   1   0  25       33.32       30.82      3.65 o
   2   0  25       15.90       16.63      3.40 o
   3   0  25        0.20        1.19      2.95 o
   0   1  25        1.10        0.14      2.58 o
   1   1  25        1.38        3.25      1.92 o
   2   1  25       37.37       39.83      2.85 o
   3   1  25       23.93       22.62      2.62 o
   0   2  25        0.79        2.75      2.72 o
   1   2  25       19.39       19.68      2.27 o
   2   2  25       27.23       31.00      2.68 o
   3   2  25        6.25        9.82      2.36 o
   0   3  25       35.39       35.17      3.70 o
   1   3  25       12.16        9.25      2.11 o
   2   3  25        5.95        4.24      2.19 o
   3   3  25        7.03       11.74      2.48 o
   0   4  25        0.22       -0.78      2.74 o
   1   4  25        2.41       -1.98      1.98 o
   2   4  25       20.85       10.84      2.39 o
   0   5  25        7.28        4.61      3.37 o
   1   5  25        8.90        7.87      2.30 o
   2   5  25       31.37       29.13      2.84 o
   0   0  26        0.56        1.43      3.84 o
   1   0  26        4.79        4.28      2.85 o
   2   0  26       12.28       20.85      3.60 o
   0   1  26        0.26        2.53      2.78 o
   1   1  26       25.84       23.25      2.50 o
   2   1  26       36.18       40.37      2.94 o
   0   2  26        6.63        9.55      3.08 o
   1   2  26       21.09       22.17      2.43 o
   2   2  26       32.15       31.09      2.91 o
   0   3  26        1.81        3.42      2.90 o
   1   3  26       21.08       21.88      2.53 o
   0   4  26       13.43       12.36      3.77 o
 
